# Supplementary material for: Coordination between aminoacylation and editing to protect against proteotoxicity
Source: Nucleic Acids Res. 2023 Sep 23;51(19):10606–18. doi: 10.1093/nar/gkad778 (PMC10602869; doi:10.1093/nar/gkad778)
Supplement: gkad778_Supplemental_Files [file gkad778_supplemental_files.zip]

Archive with 2 entries (2 files):
- SI_Zhang et al.pdf
- Table S1. Quantitative proteomics data of yeast variants.xlsx
