# Supplementary material for: Coordination between aminoacylation and editing to protect against proteotoxicity
Source: Nucleic Acids Res. 2023 Sep 23;51(19):10606–18. doi: 10.1093/nar/gkad778 (PMC10602869; doi:10.1093/nar/gkad778)
Supplement: gkad778_Supplemental_Files [file gkad778_supplemental_files.zip › Table S1. Quantitative proteomics data of yeast variants.xlsx]

## Sheet: Relative protein abundance
ProteinID	GeneSymbol	Description	Peptides	WT-1	WT-2	WT-3	Average	C268A-1	C268A-2	C268A-3	Average	Fold change (C268A/WT)	C268S-1	C268S-2	C268S-3	Average	Fold change (C268S/WT)	Mut 7-1	Mut 7-2	Mut 7-3	Average	Fold change (Mut 7/WT)
P38888	MNL1	ER degradation-enhancing alpha-mannosidase-like protein 1	4	26.7218	20.8935	5.9777	17.8643	5.70702	3.19696	3.19051	4.0315	0.225673	2.82888	3.12145	5.23203	3.72745	0.208653	3.58183	2.68012	3.42318	3.22838	0.180716
P40497	YIL092W	Uncharacterized protein YIL092W	2	22.0711	13.2364	4.99294	13.4335	4.8901	3.6828	3.85871	4.14387	0.308473	4.05549	3.84818	5.60873	4.50413	0.335292	4.03901	3.0696	3.61875	3.57579	0.266185
P04173	LEU2	3-isopropylmalate dehydrogenase	2	15.3336	15.5862	4.10864	11.6761	3.93946	4.61807	4.37309	4.31021	0.369146	4.05496	4.45189	4.5671	4.35798	0.373238	4.28819	4.68485	4.82018	4.59774	0.393772
P03872	REP2	Partitioning protein REP2	17	9.4296	12.4795	7.73556	9.88155	4.58528	3.94169	4.09261	4.20653	0.425695	6.30366	5.94333	8.07218	6.77306	0.685424	4.17017	3.46676	4.25752	3.96482	0.401234
Q99325	ATG40	Autophagy-related protein 40	4	6.24309	16.6961	5.4131	9.45076	4.31991	4.99596	4.25581	4.52389	0.47868	3.94666	10.011	5.18232	6.37999	0.675077	5.05808	4.47911	4.22556	4.58758	0.485419
Q12355	PST1	Cell wall mannoprotein PST1	13	5.77313	6.31595	5.25031	5.7798	2.73898	2.85683	2.86042	2.81874	0.487689	4.5429	5.19421	5.29712	5.01141	0.867056	8.14964	7.69607	10.465	8.77024	1.5174
Q03787	YDR249C	Uncharacterized protein YDR249C	1	7.94939	11.8255	6.55985	8.77825	4.32249	4.1836	5.1901	4.5654	0.520081	5.36662	3.5732	5.99836	4.97939	0.567242	5.55251	4.17961	3.90296	4.54503	0.51776
P46676	SUM1	Suppressor of mar1-1 protein	25	16.8118	7.07309	4.49088	9.45859	5.77076	4.37165	5.15078	5.09773	0.538952	3.7047	3.95091	4.90838	4.188	0.442772	4.99807	4.98187	5.71252	5.23082	0.553023
Q06204	NGK1	N-acetylglucosamine kinase	1	14.0747	8.88006	7.20173	10.0522	7.00295	4.99685	4.26454	5.42145	0.539331	4.17411	3.77559	9.80838	5.91936	0.588864	6.3679	4.34981	6.37234	5.69668	0.566712
P31386	ATS1	Protein KTI13	4	13.1881	8.45523	5.53245	9.05859	5.20355	5.06202	4.41153	4.89237	0.54008	5.44557	5.08362	5.79964	5.44294	0.60086	4.91342	4.31043	4.94562	4.72316	0.521401
P39923	NPR2	Nitrogen permease regulator 2	7	11.2914	10.1634	5.37212	8.94231	5.15061	4.94673	4.39447	4.8306	0.540197	4.79091	4.49552	5.86429	5.05024	0.564758	5.10371	4.4842	4.92033	4.83608	0.540809
Q6Q5K6	HUG1	MEC1-mediated checkpoint protein HUG1	1	10.5396	8.95975	8.92928	9.47621	5.84144	5.36923	4.16989	5.12685	0.541024	9.50702	6.26099	6.77378	7.51393	0.792926	2.61925	2.87358	2.24004	2.57762	0.27201
P40212	RPL13B	60S ribosomal protein L13-B	3	9.22357	14.2104	5.07019	9.50139	6.67855	5.16673	3.79406	5.21311	0.548669	3.57268	5.25453	4.60444	4.47722	0.471217	7.85743	5.80744	4.84522	6.17003	0.649382
P25300	BUD5	Bud site selection protein 5	3	14.2296	7.62402	4.68765	8.84709	5.3524	4.4981	4.8614	4.90397	0.554303	5.23137	4.53288	5.18138	4.98188	0.563109	4.94521	5.00085	3.9946	4.64689	0.525245
P04801	THS1	Threonine--tRNA ligase, cytoplasmic	267	7.97341	7.41247	7.49067	7.62552	4.59082	4.14386	4.25608	4.33025	0.567864	5.90865	5.60539	5.42037	5.6448	0.740252	2.27566	1.97667	2.16632	2.13955	0.280578
Q12182	YOR342C	Uncharacterized protein YOR342C	1	7.06621	6.81908	3.39704	5.76078	3.06415	4.0453	2.91811	3.34252	0.58022	4.39923	4.78582	3.2707	4.15192	0.720722	6.14904	7.31673	8.25342	7.23973	1.25673
Q02891	EEB1	Medium-chain fatty acid ethyl ester synthase/esterase 1	2	5.81061	6.43362	5.23693	5.82705	3.22938	4.00975	2.93199	3.39037	0.581833	5.10329	5.16882	5.47137	5.24783	0.900597	3.41089	2.64735	3.54279	3.20034	0.549222
P03871	REP1	Partitioning protein REP1	30	7.92439	9.86665	6.91342	8.23482	4.99301	4.32737	5.06086	4.79375	0.582131	5.99343	5.85845	6.90289	6.25159	0.759165	4.46109	3.82426	4.42471	4.23669	0.514484
Q99393	IZH4	ADIPOR-like receptor IZH4	2	5.7783	6.11151	4.44403	5.44461	2.98847	3.66292	3.00976	3.22038	0.591481	3.92679	4.83207	4.85406	4.53764	0.833418	8.53308	7.12572	12.5632	9.40733	1.72782
O75012	MRP10	37S ribosomal protein MRP10, mitochondrial	2	9.94254	8.47047	7.55998	8.65766	5.03064	5.59807	5.26554	5.29808	0.611953	8.15267	7.99705	7.40481	7.85151	0.906886	4.15033	2.94997	3.15606	3.41879	0.394886
Q12152	YPL150W	Putative serine/threonine-protein kinase YPL150W	19	9.77956	8.20756	5.7221	7.90307	5.06043	4.75703	4.87207	4.89651	0.61957	5.88566	5.34684	5.79461	5.6757	0.718164	4.66816	4.33986	4.68749	4.56517	0.577645
P38735	VMR1	ABC transporter ATP-binding protein/permease VMR1	4	8.7257	8.56965	5.81638	7.70391	4.79016	4.9709	4.65086	4.80397	0.623576	6.36345	8.4565	6.75026	7.19007	0.933301	4.29894	3.68734	3.96178	3.98269	0.51697
P20107	ZRC1	Vacuolar zinc transporter ZRC1	3	9.49083	7.70186	7.85182	8.34817	5.12866	5.15527	5.51636	5.26676	0.630888	8.49212	6.91686	6.13409	7.18102	0.860191	4.66264	4.59359	4.57618	4.6108	0.552313
P38870	YHR182W	Uncharacterized protein YHR182W	8	9.33012	7.28167	5.98725	7.53301	5.31126	4.84604	4.30448	4.82059	0.639929	5.32488	5.684	6.13381	5.71423	0.758558	5.54734	5.18355	5.08336	5.27142	0.699775
P38073	EDS1	Transcriptional regulatory protein EDS1	1	9.71007	7.31396	8.64934	8.55779	6.43866	5.02942	4.96838	5.47882	0.640214	5.82219	5.93894	5.10309	5.62141	0.656876	5.63437	8.28792	3.73129	5.88453	0.687622
Q3E842	YMR122W-A	Uncharacterized endoplasmic reticulum membrane protein YMR122W-A	2	8.3802	7.71648	7.52882	7.87517	4.43414	5.30087	5.50194	5.07898	0.644937	8.0933	6.44591	5.209	6.58274	0.835885	4.34345	3.7989	3.83337	3.99191	0.506898
Q12385	ICT1	1-acylglycerol-3-phosphate O-acyltransferase ICT1	3	8.93084	7.21263	5.87264	7.3387	5.26736	4.50348	4.62676	4.7992	0.653957	5.31928	5.48912	6.9773	5.92857	0.807849	4.73546	4.48568	5.17624	4.79913	0.653947
Q08919	TRE1	Uncharacterized protein TRE1	1	5.83272	6.83445	6.92342	6.5302	3.64612	4.86165	4.46955	4.32577	0.662426	6.23294	5.55826	4.93927	5.57682	0.854005	7.0613	6.64552	7.23923	6.98202	1.06919
P28519	RAD14	DNA repair protein RAD14	4	7.40159	7.47105	7.03238	7.30167	5.40799	4.60643	4.62625	4.88022	0.668371	7.64251	5.94491	6.77398	6.78713	0.929531	5.08276	3.88411	4.58502	4.5173	0.618666
Q03919	RUB1	NEDD8-like protein RUB1	2	9.7972	7.7969	5.52566	7.70659	5.48145	4.67209	5.30441	5.15265	0.668603	5.1472	5.18341	5.65304	5.32788	0.691342	4.66603	4.43739	4.63399	4.57914	0.594185
P41930	SSU1	Sulfite efflux pump SSU1	3	6.21934	5.88676	4.74873	5.61828	3.8587	3.74555	3.70201	3.76875	0.670802	5.11647	4.97178	5.10191	5.06339	0.901235	6.09068	6.07168	6.27166	6.14467	1.09369
P53911	EAF7	Chromatin modification-related protein EAF7	2	8.39682	6.26849	6.7558	7.14037	4.95836	4.52013	4.96846	4.81565	0.674426	5.09635	4.86474	5.04164	5.00091	0.700371	5.09687	4.43514	4.82578	4.78593	0.670264
P54072	YLR152C	Uncharacterized transporter YLR152C	1	5.51061	5.13498	4.84228	5.16262	4.14498	2.36828	3.95526	3.48951	0.675917	5.23326	3.75556	5.53884	4.84255	0.938002	5.34437	6.05116	8.58908	6.66154	1.29034
P38191	MOH1	Protein yippee-like MOH1	2	8.66434	6.697	6.57152	7.31095	5.1277	4.78299	4.97677	4.96249	0.678774	7.12439	5.31077	5.20801	5.88106	0.804417	5.69143	5.2687	6.03204	5.66406	0.774736
P38084	BAP2	Leu/Val/Ile amino-acid permease	4	5.9733	6.17171	5.33843	5.82781	3.88557	3.79753	4.21382	3.96564	0.680468	5.67191	5.36405	5.51494	5.51697	0.946662	6.86546	6.02175	7.73177	6.87299	1.17934
P22202	SSA4	Heat shock protein SSA4	84	4.9341	5.36943	5.82449	5.37601	3.24627	3.94558	3.79269	3.66151	0.681084	5.81267	5.90487	5.32142	5.67965	1.05648	7.78638	8.12562	5.10192	7.00464	1.30294
P38842	YHR140W	UPF0641 membrane protein YHR140W	2	8.80434	7.3617	6.59519	7.58708	4.95817	4.85524	5.74401	5.18581	0.683505	5.93591	6.65583	6.42717	6.33964	0.835584	4.8427	4.95315	5.96255	5.2528	0.692335
Q12303	YPS3	Aspartic proteinase yapsin-3	1	5.6616	8.69747	7.54372	7.30093	5.24263	5.22859	4.58849	5.0199	0.68757	6.06174	8.58023	6.43174	7.02457	0.962147	6.68136	4.9009	6.72137	6.10121	0.835676
P23285	CPR2	Peptidyl-prolyl cis-trans isomerase B	1	6.91917	6.41167	6.10145	6.47743	5.18639	4.19646	4.03387	4.47224	0.690434	5.20301	4.84513	5.94447	5.33087	0.822992	5.13217	5.39048	5.26637	5.26301	0.812515
P34161	YOX1	Homeobox protein YOX1	1	8.25828	7.63946	4.04348	6.64707	5.71748	3.59211	4.46591	4.59183	0.690805	5.64976	4.72377	3.09601	4.48985	0.675462	4.98545	6.76514	7.98452	6.57837	0.989664
Q03254	FCP1	RNA polymerase II subunit A C-terminal domain phosphatase	9	11.3798	6.78312	4.73363	7.63218	5.31323	4.95795	5.57172	5.28097	0.691934	4.99601	5.13685	5.41033	5.18106	0.678844	5.00178	4.62733	5.08049	4.9032	0.642437
P38085	TAT1	Valine/tyrosine/tryptophan amino-acid permease 1	1	5.3177	3.86405	4.07932	4.42036	3.18002	2.90416	3.09329	3.05916	0.692061	4.14183	4.94031	3.49362	4.19192	0.948322	6.29404	5.82988	9.01218	7.04537	1.59385
Q07653	HBT1	Protein HBT1	120	3.3876	3.997	4.05463	3.81308	2.47158	2.65705	2.79902	2.64255	0.693023	3.87733	2.98652	3.29815	3.38733	0.888347	10.5344	9.8932	10.9626	10.4634	2.74408
Q12257	YDL177C	IMPACT family member YDL177C	1	7.60449	7.02275	5.53309	6.72011	4.85709	4.74323	4.44324	4.68119	0.696594	6.80343	6.26751	5.42761	6.16618	0.917572	4.76328	3.86203	4.80879	4.47803	0.666363
P36152	DRE2	Fe-S cluster assembly protein DRE2	24	4.93374	4.55437	4.15547	4.54786	3.32222	3.14936	3.09276	3.18811	0.701014	3.85904	4.48813	4.34132	4.2295	0.929997	5.50588	5.40047	5.63114	5.5125	1.21211
Q05998	THI7	Thiamine transporter	1	5.40097	5.94987	4.55111	5.30065	3.85724	3.97726	3.32181	3.71877	0.701569	4.81219	5.36755	3.69234	4.62403	0.872351	5.93976	5.69213	11.4852	7.7057	1.45373
P47065	PET130	Protein PET130	1	8.04645	4.69307	5.40237	6.0473	4.20743	4.35355	4.18825	4.24974	0.702751	5.98865	4.78242	4.41506	5.06204	0.837075	4.8403	4.43316	4.60207	4.62518	0.764834
Q04364	PEX9	Peroxisomal targeting signal receptor 9	2	6.56494	5.93685	5.94675	6.14951	4.57422	4.05762	4.34988	4.32724	0.703672	5.30639	5.18754	4.40874	4.96756	0.807797	5.16863	4.96596	5.30511	5.14657	0.836906
P22140	EPT1	Choline/ethanolaminephosphotransferase 1	1	7.28789	8.15918	5.85027	7.09911	4.87251	4.8297	5.29333	4.99851	0.704104	6.47153	6.47947	5.35602	6.10234	0.859592	5.67671	4.41648	5.45973	5.18431	0.730275
P17064	FCY2	Purine-cytosine permease FCY2	1	4.28409	3.2284	4.52644	4.01298	3.16448	2.54201	2.77723	2.82791	0.704691	3.78934	3.67448	3.37786	3.61389	0.900552	9.38501	8.01438	17.9614	11.7869	2.9372
Q03899	YDR131C	F-box protein YDR131C	3	8.53436	7.6186	5.76588	7.30628	5.52648	5.12175	4.81749	5.15524	0.70559	6.08246	5.62284	7.02866	6.24465	0.854697	5.08902	4.86621	4.62274	4.85932	0.665089
P00127	QCR6	Cytochrome b-c1 complex subunit 6, mitochondrial	6	6.00131	7.82992	6.19539	6.67554	4.25209	5.0222	4.88528	4.71986	0.707037	5.27898	4.67357	5.71048	5.22101	0.782111	4.44563	3.75103	4.30068	4.16578	0.624036
P25341	KIN82	Serine/threonine-protein kinase KIN82	1	5.70371	5.15816	5.84546	5.56911	3.86777	3.93224	4.12943	3.97648	0.714024	5.34937	4.85623	4.23377	4.81312	0.864254	6.67977	7.13375	6.71647	6.84333	1.2288
Q06648	GIC2	GTPase-interacting component 2	3	7.66523	6.67559	7.21154	7.18412	4.6775	5.97034	4.7758	5.14121	0.715636	6.02523	5.85098	6.84523	6.24048	0.868649	5.95914	5.35761	5.99535	5.7707	0.803258
Q03760	PML39	Pre-mRNA leakage protein 39	6	9.21085	8.40357	5.68583	7.76675	5.55287	5.67087	5.4678	5.56385	0.716367	6.20232	5.62753	6.10754	5.97913	0.769837	4.90721	4.7474	4.98118	4.8786	0.628139
P35192	MAC1	Metal-binding activator 1	1	9.57341	3.7977	5.06339	6.14483	5.38383	3.44049	4.44703	4.42378	0.719919	3.84581	5.08901	4.31259	4.4158	0.718621	5.77294	6.78829	6.13607	6.23243	1.01426
P25611	RDS1	Regulator of drug sensitivity 1	3	8.09402	6.63019	7.48024	7.40148	5.05241	5.71815	5.2251	5.33189	0.720381	8.04562	6.61457	6.4561	7.03876	0.950994	4.35747	3.6711	4.33646	4.12168	0.556872
P25619	HSP30	30 kDa heat shock protein	19	5.2261	4.9613	4.74929	4.9789	3.31615	3.70985	3.756	3.594	0.721847	5.30163	4.04636	4.42361	4.59053	0.921998	8.57333	8.44675	9.40856	8.80955	1.76938
Q05497	YDR338C	Uncharacterized transporter YDR338C	2	6.845	6.63707	5.77198	6.41802	4.06519	5.78161	4.10421	4.65034	0.724575	5.965	5.81905	5.5817	5.78858	0.901927	4.36375	5.37088	8.85369	6.19611	0.965424
P14284	REV3	DNA polymerase zeta catalytic subunit	3	7.07856	8.70791	5.11572	6.9674	4.94348	5.30733	4.89873	5.04985	0.724782	5.46126	5.69184	5.59306	5.58205	0.801168	4.96044	5.34722	5.27195	5.1932	0.745358
Q08914	HSP33	Probable glutathione-independent glyoxalase HSP33	1	6.85862	5.51752	6.97145	6.4492	2.82016	5.92985	5.27447	4.67483	0.72487	4.2794	5.59715	4.31079	4.72911	0.733287	8.40915	6.73552	5.45328	6.86598	1.06463
Q02799	LEE1	Zinc finger protein LEE1	1	8.07407	7.90877	8.04297	8.0086	4.21715	6.95521	6.24384	5.8054	0.724895	6.62904	7.13798	5.27591	6.34764	0.792603	5.10609	4.07864	4.61553	4.60009	0.574393
P32901	PTR2	Peptide transporter PTR2	2	6.47081	6.95188	5.61653	6.34641	4.70104	4.91515	4.22184	4.61268	0.726817	5.70398	6.42599	5.9978	6.04259	0.952128	5.90693	5.70754	6.66583	6.09343	0.960139
Q05498	FCF1	rRNA-processing protein FCF1	2	5.63166	5.54976	5.30132	5.49425	4.44007	3.79168	3.75832	3.99669	0.727432	5.47086	5.0956	4.16109	4.90918	0.893513	6.27752	5.82782	6.12765	6.07766	1.10619
P02293	HTB1	Histone H2B.1	4	8.49644	7.36326	6.54169	7.46713	5.47013	5.5057	5.34904	5.44162	0.728744	7.07646	5.90267	6.04111	6.34008	0.849065	4.93216	4.40439	4.68903	4.67519	0.626103
P40046	VTC1	Vacuolar transporter chaperone complex subunit 1	7	8.69964	9.20666	6.73519	8.21383	6.1987	6.27892	5.5133	5.99697	0.730107	6.26036	6.52647	5.98968	6.25884	0.761988	6.06226	5.38735	5.22611	5.55857	0.676733
P36052	YKL162C	Protein arginine methyltransferase NDUFAF7 homolog, mitochondrial	1	7.2891	6.11734	5.8152	6.40721	5.51015	4.51955	4.04513	4.69161	0.732239	5.15944	7.30324	4.72946	5.73071	0.894416	4.76755	6.97479	6.72083	6.15439	0.960541
P40358	JEM1	DnaJ-like chaperone JEM1	14	8.28979	8.22884	6.38793	7.63552	5.52204	5.84183	5.43802	5.60063	0.733497	6.78266	6.37694	6.24327	6.46762	0.847044	5.48931	4.69709	4.8139	5.0001	0.654847
P12685	TRK1	High-affinity potassium transport protein	2	9.22247	7.63664	7.48278	8.11396	6.38893	6.09675	5.47646	5.98738	0.737911	6.93402	6.09982	6.04825	6.3607	0.78392	5.73722	5.24514	5.36238	5.44825	0.671466
Q06681	YSP2	Membrane-anchored lipid-binding protein YSP2	15	9.18333	6.39497	5.35364	6.97731	5.33604	4.89338	5.2399	5.15644	0.739029	5.32277	5.42839	5.45459	5.40192	0.774212	4.9182	4.82072	5.12991	4.95628	0.710342
P25376	AGP1	General amino acid permease AGP1	10	6.32849	6.01	6.18284	6.17378	4.4457	4.57155	4.69015	4.56913	0.740087	6.19735	5.68795	5.67935	5.85488	0.948347	5.11606	5.01944	4.75497	4.96349	0.803963
P35843	HES1	Oxysterol-binding protein homolog 5	5	7.42628	6.75401	6.1632	6.78116	5.20945	5.08236	4.78122	5.02434	0.740926	6.08887	5.68866	5.97056	5.91603	0.872421	5.06788	4.9027	6.03344	5.33467	0.78669
P32354	MCM10	Minichromosome maintenance protein 10	2	6.5846	6.98385	5.781	6.44982	4.50601	4.52341	5.31151	4.78031	0.741154	6.95146	5.53756	6.24134	6.24345	0.968005	4.96249	4.79596	5.34404	5.03416	0.780513
Q02209	YKR011C	Uncharacterized protein YKR011C	5	7.45679	6.1797	5.42754	6.35468	4.85314	4.8108	4.51572	4.72655	0.743791	5.74778	5.45602	5.91256	5.70545	0.897835	5.64292	5.23615	4.7609	5.21332	0.820392
Q06891	RAF1	Trans-acting factor D	7	5.9516	7.45158	5.93299	6.44539	4.91383	4.64992	4.82164	4.79513	0.743963	5.61441	5.21925	6.21396	5.68254	0.881644	5.16332	4.71368	5.14931	5.00877	0.777109
P07834	CDC4	Cell division control protein 4	1	7.117	4.92227	6.07257	6.03728	4.68105	4.20629	4.63153	4.50629	0.746411	6.35709	4.66622	4.84349	5.28893	0.876046	5.377	4.56172	5.77048	5.2364	0.867344
Q03124	RSC9	Chromatin structure-remodeling complex subunit RSC9	30	7.92134	7.04702	5.43814	6.80217	5.54766	4.74571	4.95058	5.08132	0.747014	4.88741	5.01509	6.20972	5.37074	0.789563	5.48217	5.29795	5.41754	5.39922	0.79375
P38090	AGP2	General amino acid permease AGP2	2	5.16358	4.47458	5.14757	4.92858	3.8378	3.72514	3.48672	3.68322	0.747319	5.20796	5.1272	4.40218	4.91245	0.996727	7.8598	7.29297	9.3622	8.17166	1.65802
P25583	KAR4	Karyogamy protein KAR4	1	5.57407	4.84449	4.49785	4.97214	3.50589	4.99397	2.66136	3.72041	0.748251	4.92038	6.84458	4.92827	5.56441	1.11912	6.58609	7.5042	6.7345	6.9416	1.3961
P35206	CSG2	Mannosyl phosphorylinositol ceramide synthase regulatory protein CSG2	8	7.10477	5.86183	5.65916	6.20859	4.66043	4.45354	4.82302	4.64566	0.748264	6.0619	5.75291	5.49663	5.77048	0.929435	6.01412	5.42697	5.6671	5.70273	0.918523
P43572	EPL1	Enhancer of polycomb-like protein 1	7	8.27498	6.81507	5.9215	7.00385	5.18875	5.47406	5.0712	5.24467	0.748827	6.15628	5.64163	5.72246	5.84012	0.833845	5.48501	5.30448	5.6637	5.4844	0.783055
Q3E7Z0	YNL277W-A	Uncharacterized protein YNL277W-A	1	6.54381	6.91631	4.74201	6.06738	4.71812	4.36147	4.56956	4.54972	0.749866	5.24936	6.24582	5.34312	5.61277	0.925073	7.28207	5.58855	8.60364	7.15809	1.17977
P41817	CUP9	Homeobox protein CUP9	1	5.92611	7.06428	6.63668	6.54236	5.18872	4.98557	4.58187	4.91872	0.751827	7.62077	5.31352	6.15978	6.36469	0.972844	4.09201	3.37748	4.80125	4.09025	0.625195
P53721	RCF2	Respiratory supercomplex factor 2, mitochondrial	8	6.37245	6.53883	6.06664	6.32597	4.59387	4.53505	5.1455	4.75814	0.752159	5.53578	5.14019	4.34056	5.00551	0.791263	4.61679	4.19532	4.53593	4.44935	0.703346
P38778	SMF2	Manganese transporter SMF2	3	6.7979	6.14005	6.1369	6.35828	4.65384	4.79197	4.91116	4.78566	0.752665	6.70273	5.84107	4.76795	5.77058	0.907569	5.6982	5.1481	6.22207	5.68946	0.89481
P34761	WHI3	Protein WHI3	7	7.48839	7.86912	5.99511	7.11754	6.24002	4.9849	4.85005	5.35832	0.752834	4.53626	5.1644	6.23775	5.3128	0.746438	6.26344	6.44191	6.44667	6.38401	0.89694
P38232	REG2	Protein REG2	1	3.99793	5.18753	7.233	5.47282	5.22568	3.55419	3.59531	4.12506	0.753736	6.1235	2.54104	3.70672	4.12375	0.753497	11.7945	8.86224	13.7147	11.4571	2.09346
P40522	VHR1	Transcription factor VHR1	6	5.69691	5.79253	5.30056	5.59667	3.98466	4.31799	4.35988	4.22084	0.754171	5.07088	4.99849	4.98829	5.01922	0.896823	5.91846	5.21144	7.02921	6.05304	1.08154
Q12252	PHM7	Phosphate metabolism protein 7	2	6.45867	6.21531	6.59102	6.42167	3.7499	4.5634	6.22399	4.84576	0.754596	4.92205	5.58944	4.67076	5.06075	0.788074	5.52471	6.66253	6.91177	6.36634	0.991384
P40074	AVT6	Vacuolar amino acid transporter 6	6	7.34857	6.63119	6.00054	6.6601	4.74883	5.2642	5.10039	5.03781	0.756416	6.55593	5.97286	5.72612	6.08497	0.913645	5.35538	5.17509	5.50255	5.34434	0.802441
P40532	APQ12	Nuclear membrane organization protein APQ12	1	6.54201	4.21912	6.78603	5.84905	4.24868	4.23907	4.78836	4.42537	0.756596	6.77021	4.35923	5.70825	5.61256	0.959568	4.3174	5.03354	4.94047	4.7638	0.814457
P40031	SPO73	Sporulation-specific protein 73	1	4.58262	7.34017	7.26366	6.39548	4.3478	4.89147	5.28063	4.83997	0.756779	5.52713	6.02575	8.40042	6.6511	1.03997	4.61134	4.88718	6.86165	5.45339	0.852694
Q03305	RMT2	Protein arginine N-methyltransferase 2	2	7.18694	6.41954	6.39768	6.66805	5.26499	5.61344	4.27237	5.05027	0.757382	6.03818	6.04375	5.87634	5.98609	0.897727	5.29193	5.70844	7.89144	6.29727	0.944394
Q04659	CSM3	Chromosome segregation in meiosis protein 3	2	6.613	6.93557	6.8894	6.81266	5.18394	5.25021	5.05891	5.16435	0.758053	6.24452	5.68752	5.46085	5.79763	0.851009	4.56332	4.72711	5.0118	4.76741	0.699787
P47113	BFA1	Mitotic check point protein BFA1	8	7.35507	6.59347	6.42028	6.78961	5.39108	4.97355	5.08696	5.15053	0.75859	6.42398	6.23493	6.05691	6.23861	0.918847	4.87568	4.37884	4.43531	4.56328	0.672097
P32350	KNS1	Dual specificity protein kinase KNS1	2	6.07406	5.69784	6.41563	6.06251	4.50319	4.77628	4.52843	4.60263	0.759196	5.95096	5.66309	5.74173	5.78526	0.954268	5.61621	5.08653	4.81306	5.17193	0.853101
P32432	SFP1	Transcription factor SFP1	4	6.62001	5.8841	6.00216	6.16876	4.66496	4.59646	4.795	4.68547	0.759549	6.15008	5.94221	5.59297	5.89509	0.955636	5.32867	4.82253	5.42012	5.19044	0.841408
P53616	SUN4	Probable secreted beta-glucosidase SUN4	3	7.81681	7.42779	5.39097	6.87852	5.14966	5.27949	5.27471	5.23462	0.761009	5.98273	5.62782	6.0583	5.88962	0.856233	4.68723	4.12256	4.77844	4.52941	0.658486
Q06208	RIF2	Protein RIF2	1	4.94695	5.23237	5.28484	5.15472	4.22311	3.35925	4.19873	3.92703	0.761832	5.88064	5.29531	4.64566	5.27387	1.02311	5.11875	5.44527	7.78297	6.11566	1.18642
Q04162	YDR387C	Probable metabolite transport protein YDR387C	3	7.65698	6.04867	9.55978	7.75514	4.94969	6.54131	6.24138	5.91079	0.762177	8.71635	5.75445	5.48059	6.65046	0.857555	4.05742	4.63251	4.44362	4.37785	0.564509
Q08969	GRE1	Protein GRE1	1	5.50427	7.2288	5.3767	6.03659	3.91138	5.43278	4.4681	4.60409	0.762697	5.84218	3.50912	4.4327	4.59467	0.761136	7.17538	6.71857	8.45454	7.4495	1.23406
Q12408	NPC2	Phosphatidylglycerol/phosphatidylinositol transfer protein	11	8.25781	8.5857	6.27823	7.70725	5.63395	6.31861	5.68761	5.88006	0.762926	6.37913	6.27652	6.87577	6.51047	0.844721	4.70347	3.8382	4.81481	4.45216	0.577659
P53285	VPS62	Vacuolar protein sorting-associated protein 62	1	7.47181	6.95134	7.02721	7.15012	5.27776	6.01693	5.07159	5.45543	0.762984	7.22702	6.54748	6.77928	6.85126	0.958202	4.9918	3.56811	6.21154	4.92382	0.688634
P34228	SEF1	Putative transcription factor SEF1	6	7.42888	6.6301	5.81071	6.62323	5.45939	4.77346	4.93532	5.05606	0.763382	5.42056	5.78486	5.49104	5.56549	0.840298	6.03041	6.05242	6.02679	6.03654	0.911419
P38156	MAL31	Maltose permease MAL31	1	8.05686	8.65522	3.96446	6.89218	4.89339	6.43895	4.45406	5.26213	0.763493	6.38617	9.77913	4.99012	7.05181	1.02316	5.40268	5.18849	4.44683	5.01267	0.727298
P39991	YEL025C	Uncharacterized protein YEL025C	2	6.60225	6.4414	5.79523	6.27963	5.38873	4.45284	4.54842	4.79666	0.763845	5.34355	5.89395	5.604	5.61383	0.893976	5.81056	6.23818	6.72047	6.2564	0.996302
Q12346	YPR071W	Uncharacterized membrane protein YPR071W	2	7.24541	7.00618	6.19853	6.81671	5.29992	4.84439	5.47855	5.20762	0.76395	6.62947	6.16096	5.81777	6.20273	0.909931	5.27925	4.95976	4.87802	5.03901	0.739215
P15365	DAL5	Allantoate permease	2	7.33733	6.66735	8.1079	7.37086	5.41043	5.69345	5.80308	5.63565	0.764586	9.97331	6.74859	5.64505	7.45565	1.0115	3.86544	4.56932	4.3348	4.25652	0.577479
Q03018	ESP1	Separin	1	7.29927	6.83185	5.96942	6.70018	5.89561	4.80945	4.67095	5.12534	0.764955	5.72485	5.65415	6.64183	6.00694	0.896535	4.64951	4.238	4.97279	4.6201	0.689549
P36157	MSA2	Putative transcriptional activator MSA2	1	9.41225	6.49035	5.70154	7.20138	5.41733	5.94016	5.20381	5.52043	0.76658	6.29111	6.68186	6.08453	6.3525	0.882123	5.32645	5.02705	5.91982	5.42444	0.75325
P34247	UTP11	U3 small nucleolar RNA-associated protein 11	4	6.66224	5.28406	4.85801	5.60144	4.70356	4.05408	4.13396	4.2972	0.76716	4.41045	5.37719	4.61233	4.79999	0.856921	6.31902	6.06273	6.83951	6.40709	1.14383
P47153	TDA4	Topoisomerase I damage affected protein 4	2	8.17386	7.73682	6.38004	7.43024	6.07335	5.68013	5.34752	5.70033	0.76718	7.56886	7.2711	5.97982	6.93993	0.934011	4.8251	4.57099	4.53465	4.64358	0.624957
P40544	YKE4	Zinc transporter YKE4	1	6.74807	5.77085	4.98701	5.83531	4.74822	4.10539	4.58249	4.4787	0.767517	6.32474	5.61299	5.78104	5.90626	1.01216	5.23372	5.61719	6.43708	5.76266	0.987551
Q04003	SAS4	Something about silencing protein 4	4	7.88218	6.73326	5.27406	6.62983	4.86823	5.65482	4.75233	5.09179	0.768012	6.87969	6.91139	4.2165	6.00253	0.905381	4.15864	4.55429	5.06433	4.59242	0.69269
P40325	HUA1	Proline-rich protein HUA1	2	7.55117	7.06054	6.80171	7.13781	5.19085	5.68122	5.57991	5.48399	0.768302	6.8066	6.17473	5.90745	6.29626	0.8821	5.1129	4.35687	4.34465	4.60481	0.645129
P38356	BSD2	Metal homeostatis protein BSD2	1	7.47209	5.8449	5.34676	6.22125	4.3209	5.27184	4.74709	4.77994	0.768325	5.96315	5.04482	6.21821	5.74206	0.922975	6.71059	5.45086	7.3141	6.49185	1.0435
P40052	YER079W	Uncharacterized protein YER079W	18	7.02002	6.79427	6.70456	6.83962	5.25929	5.22472	5.31508	5.26636	0.769979	6.32968	6.04181	6.18	6.18383	0.904119	5.89885	5.58978	5.01029	5.49964	0.804086
P40084	RTR1	RNA polymerase II subunit B1 CTD phosphatase RTR1	4	7.10601	7.02489	5.71974	6.61688	5.46468	5.14274	4.71929	5.1089	0.772102	6.32618	5.62571	5.53259	5.82816	0.880802	4.93632	5.31664	5.20629	5.15308	0.778778
P13130	SPS100	Sporulation-specific wall maturation protein	1	4.97518	7.79895	7.0007	6.59161	4.9511	4.49654	5.82343	5.09036	0.772248	6.02741	6.19849	6.0519	6.0926	0.924296	5.15804	5.57215	4.24398	4.99139	0.757234
P32863	RAD54	DNA repair and recombination protein RAD54	1	6.04444	6.46338	6.8462	6.45134	4.66371	5.09376	5.21702	4.9915	0.773715	5.79333	5.5781	5.86212	5.74452	0.890438	5.74501	5.51488	7.2286	6.16283	0.955279
P38790	HTD2	Hydroxyacyl-thioester dehydratase type 2, mitochondrial	2	6.45697	6.35106	6.25856	6.35553	4.64813	4.70939	5.40937	4.9223	0.77449	6.12917	6.00703	5.27246	5.80289	0.913045	4.60402	5.11886	5.42395	5.04894	0.794417
P39929	SNF7	Vacuolar-sorting protein SNF7	19	7.85595	6.34209	5.44141	6.54648	4.84998	5.32853	5.03459	5.07103	0.774619	5.39089	9.21859	5.77034	6.79327	1.0377	4.83063	4.38138	4.41897	4.54366	0.694061
P53301	CRH1	Probable glycosidase CRH1	27	7.53125	7.03598	7.75045	7.43923	5.82287	5.55468	5.91567	5.76441	0.774866	7.82694	7.3528	6.70768	7.29581	0.980721	3.81879	3.71165	4.19927	3.9099	0.525579
Q12004	TFB4	General transcription and DNA repair factor IIH subunit TFB4	12	7.62635	7.11168	6.07003	6.93602	5.39114	5.65581	5.08089	5.37595	0.775077	6.01832	5.81413	6.22551	6.01932	0.867835	4.62799	4.5047	4.81247	4.64839	0.670181
P40187	PIG2	GSY2-interacting protein PIG2	12	5.49127	5.49374	5.13321	5.37274	4.02543	4.33904	4.1406	4.16836	0.775834	4.58525	4.39654	4.56624	4.51601	0.840541	5.58637	5.82868	7.62354	6.3462	1.18118
P53198	ERP6	Protein ERP6	1	6.86927	7.43269	7.42452	7.24216	5.39875	5.30771	6.14986	5.61877	0.775842	7.40622	5.66242	6.02154	6.36339	0.87866	5.02393	3.69253	4.49921	4.40522	0.608275
P36531	MRPL36	54S ribosomal protein L36, mitochondrial	4	7.90724	6.67859	5.97773	6.85452	5.3383	5.41328	5.23094	5.32751	0.777225	6.19669	5.51283	5.54188	5.75047	0.838931	5.376	4.80788	4.97928	5.05439	0.73738
P0CE41	HAP1	Heme-responsive zinc finger transcription factor HAP1	3	6.12976	5.59346	6.24464	5.98929	5.35419	4.05774	4.56884	4.66026	0.778099	5.98604	5.70463	5.60062	5.76376	0.962346	5.22287	5.8169	6.76678	5.93552	0.991022
Q02100	SKO1	CRE-binding bZIP protein SKO1	3	7.21899	6.86535	5.57351	6.55262	5.44211	5.14468	4.72383	5.10354	0.778855	5.63031	5.80858	5.74883	5.72924	0.874344	5.44866	4.93721	5.66224	5.34937	0.816372
Q12334	SCM3	Protein SCM3	2	5.93015	7.14717	6.63433	6.57055	4.78657	5.44457	5.13444	5.12186	0.779518	5.63475	6.11295	6.78561	6.17777	0.940221	4.84806	3.83222	4.63304	4.43777	0.675404
P32829	MRE11	Double-strand break repair protein MRE11	3	7.08734	5.87989	5.33009	6.09911	4.9015	4.21365	5.14831	4.75449	0.779538	6.02508	5.61766	4.95602	5.53292	0.907169	5.29859	5.25129	6.03781	5.52923	0.906564
P40449	YIL161W	Uncharacterized protein YIL161W	1	6.98116	5.91096	4.87006	5.92073	3.94946	5.05742	4.85379	4.62022	0.780347	6.58155	5.97248	7.69083	6.74829	1.13977	5.87198	4.61167	4.97376	5.15247	0.870243
Q2V2P3	YKL023C-A	Uncharacterized protein YKL023C-A	1	7.04131	6.34335	5.24646	6.21037	5.17374	4.59828	4.81129	4.8611	0.782739	5.34221	5.16448	5.00806	5.17158	0.832733	6.76325	5.48053	4.42339	5.55572	0.894588
Q07468	VAM6	Vacuolar morphogenesis protein 6	18	6.76433	5.97315	5.14175	5.95974	5.04036	4.5128	4.44426	4.66581	0.782887	5.35904	5.32274	5.22217	5.30132	0.889521	4.78418	5.3577	4.5244	4.88876	0.820297
Q03213	HOT1	High-osmolarity-induced transcription protein 1	2	7.27937	6.0356	6.22499	6.51332	5.33334	4.43345	5.55152	5.1061	0.783948	7.04368	7.85164	6.0801	6.99181	1.07346	4.20907	4.36844	4.90414	4.49388	0.689953
P36044	MNN4	Protein MNN4	2	5.28807	5.30633	4.80418	5.13286	3.93874	4.032	4.10674	4.02583	0.784324	4.43148	4.72235	5.14453	4.76612	0.928551	6.81198	7.12118	10.2855	8.07289	1.57279
Q08465	YNG1	Protein YNG1	1	7.44288	6.42897	7.07627	6.98271	4.88836	5.20823	6.33366	5.47675	0.784331	7.66716	5.92814	5.97931	6.52487	0.934433	5.11697	4.38671	5.33021	4.94463	0.708125
P40019	CHZ1	Histone H2A.Z-specific chaperone CHZ1	12	6.92495	8.67659	6.24358	7.28171	5.25676	6.22743	5.65675	5.71365	0.784658	6.12043	6.31168	7.62351	6.68521	0.918082	4.40394	3.4867	3.95397	3.9482	0.542209
P23968	VMA16	V-type proton ATPase subunit c''	9	7.9394	6.15598	5.85422	6.64987	5.5514	5.27342	4.83336	5.21939	0.784887	6.54012	6.44858	6.11255	6.36708	0.957475	5.32054	4.56756	4.58704	4.82505	0.725585
P41815	BAP3	Valine amino-acid permease	7	5.75958	6.10855	5.89074	5.91962	4.97163	4.84419	4.12585	4.64722	0.785054	5.68868	4.76119	5.66491	5.37159	0.907421	6.23586	6.18471	7.7777	6.73276	1.13736
P40577	MND2	Anaphase-promoting complex subunit MND2	1	7.65139	6.80613	6.14249	6.86667	5.42943	5.9315	4.81779	5.39291	0.785374	6.88145	5.96549	5.16993	6.00562	0.874605	5.52319	5.08026	5.36098	5.32148	0.774972
P38292	PEX32	Peroxisomal membrane protein PEX32	2	5.94509	6.12177	6.76153	6.27613	5.46727	4.6049	4.7158	4.92932	0.785408	5.99486	5.0069	4.69731	5.23302	0.833798	4.8875	4.3756	4.77225	4.67845	0.745435
P40459	PAN6	Pantoate--beta-alanine ligase	25	6.81146	6.65954	5.32723	6.26608	5.02037	4.75833	4.99364	4.92411	0.785837	5.37773	5.31536	5.84241	5.51183	0.879631	5.51371	5.4462	5.74908	5.56966	0.88886
P53918	ESBP6	Uncharacterized transporter ESBP6	3	6.18663	6.11195	5.45594	5.91817	4.91996	4.32367	4.70963	4.65109	0.785899	6.07886	5.52383	5.72996	5.77755	0.976239	4.57898	4.19879	4.5083	4.42869	0.74832
P40054	SER3	D-3-phosphoglycerate dehydrogenase 1	8	5.45884	4.92749	4.92651	5.10428	4.17415	3.85632	4.00791	4.01279	0.786162	5.72576	5.25818	4.96478	5.31624	1.04153	3.14259	2.875	2.91308	2.97689	0.583214
P54786	ZDS2	Protein ZDS2	1	7.34677	6.64444	6.78306	6.92476	5.37376	5.15826	5.81435	5.44879	0.786857	6.96592	6.197	6.45683	6.53992	0.944425	4.76405	4.36233	5.07746	4.73461	0.683723
Q12273	TY1B-OL	Transposon Ty1-OL Gag-Pol polyprotein	5	7.67122	7.84065	6.98279	7.49822	5.91907	5.74776	6.05718	5.908	0.787921	7.35132	6.25122	6.44943	6.68399	0.89141	5.41395	4.84958	5.40726	5.2236	0.696645
P28743	KIP2	Kinesin-like protein KIP2	2	6.57033	6.27097	6.00807	6.28312	5.34164	4.76795	4.7503	4.9533	0.788349	6.23532	6.43715	5.37582	6.0161	0.957501	5.86754	4.53603	4.96792	5.12383	0.815491
P38699	STB5	Protein STB5	1	7.11229	6.11733	6.60759	6.6124	5.36818	4.9377	5.33685	5.21424	0.788555	6.85376	4.95463	4.90678	5.57172	0.842617	5.70442	4.7773	5.59292	5.35821	0.810328
P04912	HTA2	Histone H2A.2	24	6.43474	5.91788	5.55741	5.97001	4.89391	4.58417	4.66436	4.71415	0.789638	5.83543	6.25036	4.41947	5.50175	0.921565	5.78164	5.61428	5.61519	5.67037	0.949809
P0CX28	RPL42B	60S ribosomal protein L42-B	7	6.96132	6.68507	5.66112	6.43584	5.06929	4.91166	5.27328	5.08474	0.790067	6.26122	6.18742	5.02267	5.82377	0.904897	6.24614	6.01612	5.45407	5.90544	0.917588
P38352	SAF1	SCF-associated factor 1	8	6.50266	6.63533	6.06681	6.4016	5.05941	5.00329	5.12218	5.06163	0.790681	5.94863	5.22778	5.60899	5.59513	0.874021	4.79996	4.61475	4.83783	4.75085	0.742134
Q04048	SYF1	Pre-mRNA-splicing factor SYF1	15	7.78486	6.06832	5.71763	6.5236	5.34472	4.98336	5.14732	5.15847	0.790739	5.91573	5.27802	5.27729	5.49035	0.841613	5.53606	5.33461	5.65638	5.50902	0.844475
P26448	BUB2	Mitotic check point protein BUB2	6	6.53385	6.18349	5.51709	6.07814	4.98557	4.62479	4.82455	4.81164	0.791629	6.57368	9.28627	5.68727	7.18241	1.18168	5.01075	4.64303	5.54162	5.06513	0.833336
P19807	HNM1	Choline transport protein	2	5.29944	4.31255	6.187	5.26633	4.10471	4.06977	4.33312	4.1692	0.791671	6.103	4.89436	4.76156	5.25297	0.997464	5.5164	5.45484	6.03417	5.66847	1.07636
Q3E784	SLO1	SCOCO-like protein 1	2	6.58681	7.52179	6.49431	6.86764	5.92284	5.61393	4.77854	5.43844	0.791893	7.46077	6.66399	6.92502	7.01659	1.02169	5.15217	3.24422	4.63955	4.34531	0.632723
P32902	MRP4	37S ribosomal protein MRP4, mitochondrial	14	6.70052	6.21667	5.61648	6.17789	4.98351	4.85156	4.84179	4.89229	0.791903	5.65823	5.55348	5.56827	5.59333	0.905378	6.03845	5.71009	6.06461	5.93772	0.961124
Q03081	MET31	Transcriptional regulator MET31	3	7.30449	6.79558	5.77496	6.62501	5.80581	4.73177	5.20404	5.24721	0.79203	5.37916	5.69993	6.82127	5.96679	0.900646	5.97462	5.49873	6.3325	5.93528	0.89589
Q07980	MLH2	DNA mismatch repair protein MLH2	1	6.31159	4.47772	4.59779	5.12903	4.23124	4.27255	3.69064	4.06481	0.79251	5.29519	4.81401	5.39757	5.16892	1.00778	5.34155	6.07681	6.51738	5.97858	1.16563
P13259	PCT1	Choline-phosphate cytidylyltransferase	29	7.30659	6.525	6.03631	6.62263	5.17765	5.2352	5.33788	5.25024	0.792773	6.58645	5.67784	5.70217	5.98882	0.904296	4.21678	4.04439	4.21144	4.15754	0.627777
P25379	CHA1	Catabolic L-serine/threonine dehydratase	69	6.98155	5.65338	5.37486	6.00326	4.63143	4.72299	4.92521	4.75988	0.792882	5.39495	6.55298	5.62698	5.8583	0.975853	8.53094	8.54239	8.38086	8.48473	1.41335
P25584	PEX34	Peroxisomal membrane protein PEX34	2	6.22782	4.94605	5.8416	5.67182	4.57052	4.25173	4.68502	4.50242	0.793823	6.33065	5.68223	7.65424	6.55571	1.15584	4.61746	5.17583	5.00189	4.93173	0.869513
Q02771	PET117	Protein PET117, mitochondrial	4	6.10359	6.25856	6.21155	6.19123	4.82957	4.81882	5.09675	4.91505	0.793872	5.97369	5.51553	5.57122	5.68681	0.918527	5.69816	5.53005	6.29757	5.84193	0.94358
Q05043	RSF1	Respiration factor 1	1	7.33106	6.67453	6.07776	6.69445	5.2277	5.39931	5.31992	5.31564	0.794037	5.90583	5.63464	6.21812	5.91953	0.884244	5.21971	5.27885	4.96437	5.15431	0.769938
P35725	YKL063C	Uncharacterized protein YKL063C	5	7.12854	6.79027	6.20674	6.70852	5.27071	5.5564	5.1535	5.32687	0.794046	6.25783	5.72784	6.26762	6.08443	0.906971	5.31112	5.38838	5.59437	5.43129	0.809611
P43613	ERJ5	ER-localized J domain-containing protein 5	15	7.1827	6.5736	6.1605	6.63893	5.29258	5.26997	5.25621	5.27292	0.794242	6.73316	6.05837	5.92487	6.2388	0.939729	5.34927	4.90923	5.37264	5.21038	0.784822
P10663	MRP2	37S ribosomal protein MRP2, mitochondrial	7	6.49269	5.97469	5.26775	5.91171	4.63693	4.65825	4.81373	4.70297	0.795535	5.38859	5.09945	5.05105	5.1797	0.876176	5.41519	5.20788	5.76077	5.46128	0.923807
P36521	MRPL11	54S ribosomal protein L11, mitochondrial	13	6.43787	6.0676	5.79386	6.09978	4.68736	4.93111	4.9479	4.85546	0.796006	5.72966	5.51481	5.39927	5.54791	0.909527	5.6884	5.13985	5.59839	5.47555	0.897663
Q12213	RPL7B	60S ribosomal protein L7-B	2	5.70369	4.86327	4.72564	5.09753	4.18807	4.01358	3.97166	4.05777	0.796026	5.01438	4.31908	4.42127	4.58491	0.899437	7.24904	5.94262	7.10642	6.76603	1.32731
P40007	NOP16	Nucleolar protein 16	9	4.43613	3.53935	3.33793	3.77114	3.32328	2.82568	2.85692	3.00196	0.796036	3.2173	3.51702	3.20057	3.31163	0.878152	8.45346	8.21502	11.0987	9.25573	2.45436
P61830	HHT2	Histone H3	15	6.81136	5.69199	5.69428	6.06588	4.93648	4.65061	4.90141	4.8295	0.796175	5.73938	4.99958	4.51949	5.08615	0.838486	5.512	5.41662	5.35642	5.42835	0.894899
Q03558	OYE2	NADPH dehydrogenase 2	129	7.23903	6.92141	7.0833	7.08125	5.41873	5.8093	5.68973	5.63925	0.796364	7.46584	6.75362	6.26799	6.82915	0.964399	5.00013	4.24808	5.05452	4.76758	0.673268
P09232	PRB1	Cerevisin	61	6.57505	6.92958	7.01385	6.83949	4.95399	5.78157	5.60663	5.4474	0.796462	7.52316	6.06909	6.36275	6.65167	0.972538	4.2142	3.92576	3.61367	3.91788	0.572831
P39106	MNN1	Alpha-1,3-mannosyltransferase MNN1	21	5.58286	5.48488	5.27203	5.44659	4.27248	4.38787	4.35894	4.33976	0.796785	5.12589	5.0086	4.83611	4.9902	0.916206	7.54498	7.47794	7.69548	7.5728	1.39037
P38284	ICS2	Increased copper sensitivity protein 2	9	5.43213	5.60983	5.20762	5.41653	4.10647	4.21651	4.62522	4.31607	0.796833	4.94429	4.85753	5.16875	4.99019	0.92129	6.83702	6.58509	6.9058	6.77597	1.25098
P18494	GLN3	Nitrogen regulatory protein GLN3	5	5.6587	5.21981	5.32755	5.40202	4.95412	3.70326	4.27064	4.30934	0.797728	3.96922	4.56304	5.52164	4.68463	0.8672	6.59426	6.86477	6.87819	6.77907	1.25491
Q07651	FMP45	SUR7 family protein FMP45	5	4.36597	3.9062	3.89348	4.05522	3.26431	3.18586	3.25623	3.23547	0.797853	3.8695	3.43513	3.67188	3.65884	0.902254	8.2993	8.32705	10.0055	8.87728	2.1891
P53289	RTS3	Protein phosphatase type 2A regulatory subunit RTS3	2	9.19493	6.22181	6.63024	7.34899	6.84409	5.15004	5.59941	5.86451	0.798002	5.54365	5.82059	6.1877	5.85065	0.796115	4.50825	4.30572	5.59617	4.80338	0.653611
P43635	CIT3	Citrate synthase 3, mitochondrial	2	6.10822	6.38707	5.48401	5.9931	4.90886	4.62563	4.81447	4.78299	0.798082	5.98473	6.87798	5.14024	6.00098	1.00132	6.30046	6.17073	5.86403	6.11174	1.0198
P11972	SST2	Protein SST2	8	6.96132	6.03728	4.95913	5.98591	5.04264	4.4986	4.79946	4.78023	0.798581	5.38094	6.12562	4.56738	5.35798	0.895099	6.98566	6.60796	6.52418	6.70593	1.12029
Q12116	TMS1	Membrane protein TMS1	3	6.19169	6.06413	5.49494	5.91692	4.70775	4.80393	4.66434	4.72534	0.798615	5.5119	5.54533	5.29377	5.45033	0.921144	5.76422	5.24247	6.04138	5.68269	0.960414
Q04925	YDR222W	SVF1-like protein YDR222W	1	6.78853	6.21182	5.89434	6.29823	5.52577	5.19825	4.3772	5.03374	0.799231	6.29593	5.2046	5.56151	5.68735	0.903007	4.67619	4.47727	3.94033	4.3646	0.692988
P42845	STB1	Protein STB1	3	7.24674	6.30805	6.12977	6.56152	5.26742	5.21892	5.25244	5.24626	0.799549	6.51867	5.85825	5.46592	5.94761	0.906438	5.57338	5.16552	5.49844	5.41245	0.824877
P53209	YGR016W	Uncharacterized membrane protein YGR016W	2	6.65904	6.38614	5.6196	6.22159	4.82484	4.67767	5.42369	4.9754	0.799699	6.87305	5.957	4.80526	5.87844	0.944844	5.43235	5.52386	6.50482	5.82034	0.935507
P53089	YGL204C	Uncharacterized protein YGL204C	2	6.4986	6.735	5.75115	6.32825	4.62357	5.17509	5.38428	5.06098	0.799744	6.59931	6.15105	6.54072	6.43036	1.01614	5.87499	5.39597	8.55423	6.6084	1.04427
Q99271	NHA1	Na(+)/H(+) antiporter	15	7.68038	7.06304	6.46952	7.07098	5.51817	5.76349	5.72136	5.66767	0.80154	6.20347	5.92943	6.01121	6.04804	0.855332	4.81643	4.8412	5.16805	4.94189	0.698898
Q02774	SHR3	Secretory component protein SHR3	4	7.62056	6.84918	6.26875	6.91283	5.47658	5.65646	5.49217	5.54174	0.80166	6.29742	5.82835	5.62236	5.91604	0.855806	4.93502	4.75446	4.49371	4.72773	0.683907
P32353	ERG3	Delta(7)-sterol 5(6)-desaturase ERG3	15	6.13898	5.14958	5.30213	5.53023	4.68088	4.30839	4.31147	4.43358	0.801699	5.12958	5.53473	4.81899	5.1611	0.933252	6.23738	6.33087	8.98501	7.18442	1.29912
Q12056	ISU2	Iron sulfur cluster assembly protein 2, mitochondrial	1	4.64658	4.34879	4.92383	4.63973	3.9977	4.03132	3.13679	3.72194	0.802188	5.05829	4.24199	4.50947	4.60325	0.992137	5.09858	6.06474	5.89902	5.68745	1.22581
P53203	PEX31	Peroxisomal membrane protein PEX31	5	7.00543	6.34728	5.43163	6.26145	4.79578	5.24162	5.03271	5.02337	0.80227	6.38486	5.45178	5.29934	5.71199	0.912248	4.99828	4.9636	5.38589	5.11592	0.817051
P53226	BUD9	Bud site selection protein 9	3	7.43907	6.55676	6.67967	6.89183	5.87894	5.29049	5.42745	5.53229	0.802732	5.67809	6.37242	6.50024	6.18358	0.897233	6.68346	4.98163	6.73798	6.13436	0.890091
P38988	GGC1	Mitochondrial GTP/GDP carrier protein 1	50	4.7745	4.30742	4.38909	4.49034	3.42101	3.59733	3.79645	3.60493	0.80282	4.35148	3.98161	3.85257	4.06189	0.904584	6.65737	6.70732	5.75734	6.37401	1.41949
P40078	NSA2	Ribosome biogenesis protein NSA2	6	5.04633	4.55601	4.47513	4.69249	3.97149	3.44032	3.89607	3.76929	0.803261	4.71218	4.53886	3.81208	4.35437	0.927945	6.80138	6.2173	9.33884	7.45251	1.58818
P0CX64	TY2B-GR2	Transposon Ty2-GR2 Gag-Pol polyprotein	67	6.58038	6.08508	5.71816	6.12787	5.16791	4.84825	4.75342	4.92319	0.80341	6.03981	6.00531	5.56944	5.87152	0.958166	5.53949	5.12556	6.853	5.83935	0.952916
P25364	HCM1	Forkhead transcription factor HCM1	2	7.45811	6.30304	5.67458	6.47858	5.1841	4.4743	5.957	5.20513	0.803438	5.1486	5.22354	5.89538	5.42251	0.83699	5.95297	5.93141	6.50633	6.13024	0.946232
P39004	HXT7	High-affinity hexose transporter HXT7	55	5.39542	5.6612	5.31448	5.45703	4.15975	4.42829	4.56972	4.38592	0.803719	5.02883	4.18814	4.71709	4.64469	0.851138	7.04957	6.7928	8.00793	7.28343	1.33469
P53214	MTL1	Protein MTL1	4	7.1101	6.29681	6.24121	6.54937	5.31605	5.33967	5.1369	5.26421	0.803773	6.71105	6.06831	6.31984	6.3664	0.972062	5.43589	5.57435	5.97008	5.66011	0.864221
P47001	CIS3	Cell wall mannoprotein CIS3	8	6.09129	5.7699	5.0618	5.641	4.32956	4.744	4.53702	4.53686	0.804266	5.23025	5.31587	5.12856	5.22489	0.926236	5.77989	4.78709	7.25565	5.94088	1.05316
P39547	UIP3	ULP1-interacting protein 3	2	6.48904	5.41746	5.22073	5.70908	4.53686	4.88233	4.35955	4.59291	0.804493	5.94791	5.53369	5.43092	5.63751	0.987464	7.13175	6.76655	6.94164	6.94665	1.21677
P38110	TEL1	Serine/threonine-protein kinase TEL1	1	8.5239	5.79515	7.55507	7.29137	7.11288	6.01217	4.48255	5.8692	0.804951	9.08602	6.42937	6.46161	7.32567	1.0047	3.26361	3.86889	4.09646	3.74299	0.513345
Q04272	VPS20	Vacuolar protein sorting-associated protein 20	2	6.98352	5.77628	5.03361	5.93114	5.20334	4.85017	4.26978	4.77443	0.804977	5.41929	4.92	5.88779	5.40903	0.911971	4.79347	5.67696	5.97746	5.48263	0.924381
P80667	PEX13	Peroxisomal membrane protein PEX13	2	6.57821	6.06706	5.69947	6.11491	4.86496	4.89326	5.01075	4.92299	0.805079	6.11305	5.49531	5.23469	5.61435	0.918141	5.49521	5.13929	5.90282	5.51244	0.901475
Q06410	ATG17	Autophagy-related protein 17	6	5.45806	8.91732	5.46614	6.61384	5.60534	4.93586	5.43382	5.32501	0.805131	5.00678	6.75066	4.97207	5.5765	0.843157	5.77999	5.70555	6.05272	5.84609	0.883917
P47163	EFM3	Protein-lysine N-methyltransferase EFM3	2	7.08325	6.90996	5.7586	6.58394	5.70514	4.96755	5.24077	5.30449	0.805671	6.53248	5.22433	6.10343	5.95341	0.904233	5.604	5.68387	6.16636	5.81808	0.883677
P39105	PLB1	Lysophospholipase 1	22	6.16155	6.31074	6.43429	6.30219	4.65633	5.25655	5.3212	5.07803	0.805755	6.46368	5.72807	5.69492	5.96222	0.946055	4.43365	4.01425	4.54725	4.33172	0.687335
P11491	PHO8	Repressible alkaline phosphatase	53	7.13756	6.70074	6.40075	6.74635	5.39509	5.42922	5.49068	5.43833	0.806114	6.66005	6.28434	6.01585	6.32008	0.936815	5.62638	5.24181	5.42627	5.43149	0.8051
P03879	BI4	Intron-encoded RNA maturase bI4	2	5.46458	4.70928	6.15597	5.44328	4.05031	4.47064	4.64302	4.38799	0.80613	7.05893	5.83025	5.90064	6.26327	1.15064	5.63796	3.86212	3.64305	4.38104	0.804854
P50276	MUP1	High-affinity methionine permease	1	4.26148	5.35182	4.62622	4.74651	3.83191	3.86247	3.79004	3.82814	0.806517	4.41749	5.16586	5.51877	5.03404	1.06058	5.86881	4.96744	7.43743	6.09123	1.28331
P01120	RAS2	Ras-like protein 2	74	6.67798	6.44892	6.27875	6.46855	5.20779	5.27951	5.17668	5.22133	0.807187	6.40595	5.85578	5.85269	6.03814	0.933461	4.71388	4.34493	4.91143	4.65675	0.719906
Q08422	TMC1	AN1-type zinc finger protein TMC1	4	6.45345	5.63146	5.3312	5.80537	4.59028	4.74214	4.73328	4.68857	0.807626	5.5563	5.7967	5.66538	5.67279	0.977163	6.55456	6.45716	7.63998	6.8839	1.18578
Q02608	MRPS16	37S ribosomal protein S16, mitochondrial	10	5.8373	5.34391	5.35413	5.51178	4.42761	4.48166	4.44929	4.45285	0.807879	5.60768	5.56199	4.69023	5.28663	0.959152	5.25481	5.21818	4.65864	5.04388	0.915108
Q02884	ELP4	Elongator complex protein 4	10	6.94893	6.78339	6.48391	6.73874	5.75178	5.22485	5.35574	5.44412	0.807884	6.22833	5.83573	6.01816	6.02741	0.894441	5.13486	4.80328	4.9613	4.96648	0.737004
P32796	CAT2	Carnitine O-acetyltransferase, mitochondrial	20	5.21653	5.58178	5.83237	5.54356	4.27373	4.65831	4.50404	4.47869	0.807909	5.6663	4.93552	4.82222	5.14135	0.927445	6.4289	6.35745	5.38477	6.05704	1.09263
Q99252	ECM3	Protein ECM3	7	5.76379	5.9315	5.71448	5.80326	4.62534	4.67092	4.77824	4.6915	0.808425	5.81045	5.10849	5.24328	5.38741	0.928342	5.18127	5.13111	5.92833	5.41357	0.93285
Q06339	TFC6	Transcription factor tau 91 kDa subunit	4	6.25399	6.84034	5.58518	6.2265	5.12183	4.84897	5.15114	5.04065	0.809547	6.55011	5.88886	5.50317	5.98071	0.960525	5.69842	5.23402	5.01187	5.31477	0.853572
Q06405	ATP17	ATP synthase subunit f, mitochondrial	6	5.54569	5.57477	5.21774	5.44607	4.12091	4.69278	4.41741	4.41037	0.809826	5.38419	4.37286	4.37498	4.71068	0.864969	4.57403	4.39675	3.72452	4.23177	0.777032
P53322	TNA1	High-affinity nicotinic acid transporter	5	4.93291	4.07053	4.24096	4.4148	3.66664	3.24959	3.80945	3.57523	0.809828	4.06186	4.53793	3.14233	3.91404	0.886572	9.18831	8.1887	18.6871	12.0214	2.72297
P19541	RDS2	Regulator of drug sensitivity 2	1	7.36066	4.18696	4.50654	5.35139	4.92072	4.56765	3.51674	4.33504	0.810077	3.06821	4.8067	5.41723	4.43071	0.827956	5.78357	5.21038	7.77232	6.25542	1.16894
P16658	SEN2	tRNA-splicing endonuclease subunit SEN2	2	6.97286	6.72185	5.68288	6.4592	4.95556	4.90599	5.84143	5.23433	0.810368	6.01402	5.87169	5.82866	5.90479	0.914168	4.75797	5.13024	6.02653	5.30491	0.821296
P25333	SAT4	Serine/threonine-protein kinase HAL4/SAT4	10	7.39153	5.22745	5.43161	6.01686	4.73711	4.86035	5.03232	4.87659	0.810488	5.74314	5.30783	5.1869	5.41262	0.899576	5.92266	5.96918	6.59379	6.16188	1.0241
Q12407	YDL199C	Putative metabolite transport protein YDL199C	2	5.89223	6.04521	5.38324	5.77356	4.96793	4.69489	4.37678	4.67987	0.810569	6.98681	5.27274	6.25113	6.17023	1.0687	5.69	5.04341	5.59041	5.44127	0.942447
P00045	CYC7	Cytochrome c isoform 2	25	5.62353	5.9167	5.78587	5.77537	4.57679	4.70293	4.77379	4.6845	0.811118	5.5901	5.27545	5.05781	5.30779	0.919039	5.85471	5.94508	5.6494	5.8164	1.0071
Q3E834	YOS1	Protein transport protein YOS1	2	7.01027	6.3207	6.54669	6.62589	5.37274	5.70474	5.05988	5.37912	0.811834	5.76967	5.15389	5.46522	5.46293	0.824482	5.99386	5.12811	5.61911	5.58036	0.842206
P25587	LDB16	Protein LDB16	1	6.82522	6.95517	7.13113	6.97051	5.77451	5.61346	5.59146	5.65981	0.811965	6.86537	5.59282	5.62623	6.02814	0.864807	5.87388	4.97103	3.41182	4.75224	0.681764
P28742	KIP1	Kinesin-like protein KIP1	3	7.49648	5.89449	5.22966	6.20688	5.08957	5.19587	4.84783	5.04442	0.812715	8.1168	9.27843	7.20594	8.20039	1.32118	4.9866	4.39206	4.61443	4.66436	0.751483
P36516	MRPL3	54S ribosomal protein L3, mitochondrial	16	7.08068	5.97975	5.31655	6.12566	4.92623	4.87565	5.13513	4.979	0.812811	5.25683	5.20449	5.2942	5.25184	0.857351	5.60003	5.48649	5.85481	5.64711	0.921878
P18408	MET16	Phosphoadenosine phosphosulfate reductase	1	5.7484	4.89823	4.32329	4.98997	4.3344	3.29452	4.53955	4.05616	0.812861	4.64469	4.35828	4.67945	4.56081	0.913994	9.08035	10.0961	7.70506	8.9605	1.7957
P27614	CPS1	Carboxypeptidase S	69	7.36975	7.148	6.86962	7.12912	5.56129	5.92276	5.90551	5.79652	0.813076	6.95819	6.4912	6.4271	6.6255	0.929356	4.46324	4.36428	4.30519	4.37757	0.61404
P40546	FAF1	Protein FAF1	1	7.22703	6.56718	6.32251	6.70557	5.96635	5.13842	5.2537	5.45282	0.813178	6.862	6.29408	6.39569	6.51726	0.971916	4.90931	4.86025	5.47993	5.08316	0.758051
Q02950	MRP51	37S ribosomal protein MRP51, mitochondrial	15	6.40034	5.6041	5.5948	5.86641	4.61493	4.74405	4.95631	4.77176	0.813404	5.62154	5.49921	4.96365	5.36147	0.913926	5.57596	5.1345	5.15545	5.28864	0.901511
Q06689	YLR413W	Cell membrane protein YLR413W	4	5.94786	5.06004	4.37428	5.12739	4.38724	4.08933	4.0443	4.17362	0.813985	4.73182	4.7394	4.40063	4.62395	0.901813	6.65243	6.27306	11.8922	8.27256	1.61341
P30402	URA10	Orotate phosphoribosyltransferase 2	17	6.53816	6.59867	5.95779	6.36487	5.20185	5.28024	5.06822	5.18344	0.814382	6.53136	5.12272	6.7034	6.11916	0.961395	5.09397	4.87001	5.17427	5.04608	0.792802
P53833	POP3	Ribonucleases P/MRP protein subunit POP3	2	6.8384	4.71879	6.11731	5.8915	4.96461	4.26619	5.16918	4.79999	0.814732	7.46064	5.13873	5.95209	6.18382	1.04962	4.57134	4.86393	5.04187	4.82571	0.819098
Q3E7B2	COA3	Cytochrome c oxidase assembly factor 3, mitochondrial	7	6.68979	6.41306	6.18966	6.43084	5.55248	5.16588	5.01003	5.2428	0.815259	6.02918	5.79113	6.20266	6.00766	0.934195	5.41818	5.3429	5.57846	5.44651	0.846937
P14242	PMS1	DNA mismatch repair protein PMS1	2	5.8347	6.17869	5.7726	5.92866	4.74292	5.04562	4.71176	4.83343	0.815265	5.93084	5.05984	5.01869	5.33646	0.900111	4.93554	4.70909	5.92369	5.18944	0.875314
P38354	YBR285W	Putative uncharacterized protein YBR285W	1	6.04586	5.72707	4.55583	5.44292	4.5072	4.27084	4.53751	4.43852	0.815466	5.47615	5.15947	5.19851	5.27804	0.969708	8.61946	8.37205	6.49409	7.82853	1.4383
Q12433	AHC1	Protein AHC1	5	6.15728	7.14942	5.70363	6.33678	4.27797	4.76947	6.46808	5.17184	0.816163	6.05157	7.69497	5.49176	6.41277	1.01199	5.06952	5.11198	5.36675	5.18275	0.817884
P53274	YGR126W	Uncharacterized protein YGR126W	5	6.84921	6.48346	6.24963	6.52743	5.12539	5.63141	5.22636	5.32772	0.816204	6.28959	5.52343	5.48211	5.76504	0.883202	4.88836	4.54423	5.03242	4.82167	0.738678
Q3E743	YJR112W-A	Uncharacterized protein YJR112W-A	1	7.00134	6.60562	6.42872	6.67856	6.16024	4.74892	5.45252	5.45389	0.816627	5.78456	5.66785	6.27299	5.90847	0.884692	4.03521	3.47394	4.24406	3.91774	0.586614
P21592	COX10	Protoheme IX farnesyltransferase, mitochondrial	1	8.12694	5.36746	4.78117	6.09186	6.38462	4.31102	4.23506	4.9769	0.816976	4.82756	6.91126	7.42087	6.38656	1.04838	5.22477	4.40129	5.45008	5.02538	0.824934
P53942	RNH201	Ribonuclease H2 subunit A	1	8.58756	5.1148	5.1612	6.28785	5.84853	5.44426	4.12281	5.13853	0.817216	5.29803	6.78222	5.21302	5.76442	0.916755	5.12132	6.12996	5.67682	5.6427	0.897397
P34239	LST4	Protein LST4	1	5.61337	8.5483	7.62864	7.26344	5.304	6.36695	6.143	5.93798	0.817517	8.93721	7.65733	6.15553	7.58336	1.04405	6.12253	4.68205	4.46807	5.09088	0.700892
P53629	ARE2	Sterol O-acyltransferase 2	16	7.26342	6.6735	6.49882	6.81191	5.39198	5.6654	5.65092	5.56943	0.817602	6.82451	6.15364	6.40955	6.46257	0.948715	5.27921	5.06312	4.79871	5.04701	0.74091
P47058	TAD2	tRNA-specific adenosine deaminase subunit TAD2	2	5.67112	6.71457	5.47455	5.95341	4.49384	5.43362	4.67755	4.86834	0.817739	6.30036	5.94174	4.75785	5.66665	0.951832	6.08886	6.08241	5.79257	5.98795	1.0058
P20084	MRPL33	54S ribosomal protein L33, mitochondrial	6	6.83002	5.6143	6.11411	6.18614	5.11903	4.96835	5.09051	5.0593	0.817843	5.79332	5.16111	5.59752	5.51732	0.891883	5.44767	5.07561	5.19744	5.24024	0.847093
P38338	YBR259W	Uncharacterized protein YBR259W	3	9.65205	7.30482	5.71903	7.55863	6.67093	6.24644	5.63053	6.18263	0.817957	6.44203	6.23112	7.5057	6.72628	0.889881	5.13233	5.44638	4.15943	4.91271	0.649947
P38695	HXT5	Probable glucose transporter HXT5	29	5.80964	5.34083	5.37129	5.50725	4.42926	4.53333	4.55606	4.50622	0.818233	5.82348	4.80293	5.16596	5.26412	0.955853	5.90932	5.38239	6.59752	5.96308	1.08277
P47136	BUD4	Bud site selection protein 4	3	6.43354	7.59945	5.28211	6.43837	5.12564	5.59578	5.08442	5.26861	0.818315	4.52675	5.90572	5.78655	5.40634	0.839707	5.49556	5.961	6.50963	5.98873	0.930163
P33300	SUR1	Mannosyl phosphorylinositol ceramide synthase SUR1	3	6.21735	5.90098	6.18831	6.10221	5.23348	5.06167	4.69807	4.99774	0.819004	6.05965	6.54502	5.71901	6.10789	1.00093	5.44956	5.17296	7.08653	5.90302	0.967357
P38961	RRP8	25S rRNA (adenine(645)-N(1))-methyltransferase	22	6.94576	5.9236	5.47139	6.11358	5.13928	5.10516	4.77714	5.00719	0.819028	5.2839	5.16623	5.66584	5.37199	0.878697	5.70998	5.67747	5.65506	5.68084	0.929216
P32773	TOA1	Transcription initiation factor IIA large subunit	4	6.91295	7.23466	6.31401	6.82054	5.43729	5.97921	5.34641	5.58764	0.819237	6.27743	6.22601	6.19014	6.23119	0.913592	5.05938	4.12831	4.73326	4.64032	0.680344
Q3E7B6	VMA9	V-type proton ATPase subunit e	4	5.77595	5.07384	4.63895	5.16291	4.25784	4.11592	4.32485	4.23287	0.819861	5.14228	4.77437	4.77096	4.89587	0.948277	5.32789	4.66013	4.95421	4.98074	0.964716
P47134	BIR1	Protein BIR1	5	6.87448	6.58976	6.06104	6.50843	5.71105	5.15985	5.13763	5.33618	0.819887	6.68389	5.82626	5.977	6.16238	0.946831	5.27281	5.21754	5.04074	5.17703	0.795435
Q12241	VAM3	Syntaxin VAM3	5	7.19846	6.05334	6.1071	6.45297	5.26672	5.47202	5.13344	5.29073	0.819891	6.48082	6.521	5.67976	6.22719	0.965012	4.69986	4.57318	4.86926	4.7141	0.730532
P32447	ASF1	Histone chaperone ASF1	9	6.82354	7.56203	6.58192	6.98916	5.63663	5.92893	5.6261	5.73055	0.81992	5.93838	6.12092	6.48986	6.18305	0.884663	4.6278	4.09753	4.73957	4.4883	0.64218
Q06159	ATG39	Autophagy-related protein 39	1	5.88548	7.48654	6.59174	6.65459	4.25356	6.69092	5.42713	5.4572	0.820066	6.44288	8.65994	5.65861	6.92048	1.03996	4.6186	4.22447	4.05924	4.30077	0.646287
P53221	RPL26B	60S ribosomal protein L26-B	11	6.9461	6.04662	5.73555	6.24276	5.1988	5.05414	5.10746	5.12013	0.820172	6.4032	5.91349	5.04188	5.78619	0.926865	5.2981	4.96365	5.09527	5.11901	0.819991
P40474	QDR2	Quinidine resistance protein 2	15	7.35299	7.04911	6.69044	7.03085	5.731	5.69382	5.8752	5.76667	0.820196	7.60286	6.38669	6.16409	6.71788	0.955487	4.34956	4.12271	3.80167	4.09131	0.581909
P22204	DBF2	Cell cycle protein kinase DBF2	14	6.69633	6.0636	5.46111	6.07368	4.98618	4.98357	4.97596	4.9819	0.820245	5.07202	5.19127	5.14677	5.13669	0.845729	5.4442	5.29994	5.72302	5.48905	0.903744
Q08223	AIM39	Altered inheritance of mitochondria protein 39, mitochondrial	18	6.96329	6.58076	6.33551	6.62652	5.36275	5.33345	5.61054	5.43558	0.820277	6.36086	5.73447	5.84274	5.97936	0.902337	4.90126	4.73697	4.93742	4.85855	0.733198
P06777	RAD1	DNA repair protein RAD1	2	6.25085	5.95662	6.09961	6.10236	5.12996	4.87443	5.01601	5.0068	0.820469	7.1299	5.40005	5.47993	6.00329	0.983766	5.0097	5.61257	5.85447	5.49225	0.90002
P38313	AME1	Inner kinetochore subunit AME1	1	6.65159	5.5786	4.96982	5.73334	4.51291	4.40581	5.1938	4.70417	0.820495	5.75649	5.64032	4.47471	5.29051	0.922762	5.44692	6.32779	7.44379	6.40617	1.11735
Q08971	YPL225W	Protein PBDC1 homolog	62	6.51365	7.45768	6.26426	6.7452	5.17999	5.96965	5.45547	5.53504	0.820589	5.99835	6.05705	6.77137	6.27559	0.930379	4.29741	3.60381	4.28529	4.06217	0.602232
P36527	MRPL28	54S ribosomal protein L28, mitochondrial	10	6.18128	6.03407	5.63939	5.95158	4.68102	5.0643	4.90683	4.88405	0.820631	5.67068	5.15992	5.34051	5.39037	0.905704	5.85196	5.26199	5.48933	5.53443	0.929909
Q12402	YOP1	Protein YOP1	18	6.75355	6.58949	5.9775	6.44018	5.36346	5.14623	5.34945	5.28638	0.820844	6.14345	5.42657	5.40102	5.65701	0.878394	5.67642	5.66348	5.36271	5.56754	0.8645
Q08492	BUD21	Bud site selection protein 21	14	6.82523	6.91	5.85492	6.53005	5.22225	5.69973	5.15864	5.36021	0.820852	5.8362	6.03638	6.33665	6.06974	0.929509	5.24216	4.47048	5.43679	5.04981	0.773319
P54781	ERG5	C-22 sterol desaturase ERG5	34	6.56161	5.45367	5.15241	5.72256	4.80969	4.61828	4.66588	4.69795	0.820952	5.59727	6.13048	5.06652	5.59809	0.978249	6.6092	5.9845	7.62701	6.74024	1.17784
P35732	DEF1	RNA polymerase II degradation factor 1	46	6.86748	7.10215	6.26246	6.74403	5.39017	5.72307	5.50118	5.53814	0.821191	6.11056	6.14512	6.0599	6.10519	0.905274	5.17163	4.76816	5.7849	5.24156	0.777215
P46947	BUD13	Pre-mRNA-splicing factor CWC26	4	7.22513	6.41998	6.31454	6.65322	5.92014	5.24772	5.2248	5.46422	0.82129	5.66044	5.02887	5.72332	5.47088	0.82229	5.17207	4.99585	4.82469	4.99754	0.751146
P38353	SSH1	Sec sixty-one protein homolog	35	7.46011	6.4871	6.15051	6.69924	5.65515	5.42276	5.42864	5.50218	0.821315	6.66683	5.75119	6.07875	6.16559	0.920342	5.3292	5.01777	5.01497	5.12065	0.764362
P41058	RPS29B	40S ribosomal protein S29-B	17	6.92087	6.15902	5.7764	6.28543	5.12171	5.09478	5.27924	5.16524	0.82178	6.34981	5.77492	5.30538	5.81004	0.924366	5.32306	4.85289	4.84645	5.00747	0.796678
Q03144	SNO1	Pyridoxal 5'-phosphate synthase subunit SNO1	9	2.95915	2.95782	2.75019	2.88905	2.43248	2.41749	2.27327	2.37441	0.821866	2.73766	2.97363	2.58768	2.76632	0.957519	5.25618	5.88075	5.14829	5.42841	1.87896
Q12328	TIM22	Mitochondrial import inner membrane translocase subunit TIM22	2	6.09626	6.31608	6.05149	6.15461	5.52156	5.27724	4.37843	5.05908	0.821998	6.03681	4.42323	5.33091	5.26365	0.855237	4.6568	5.05368	4.78357	4.83135	0.784997
P32564	SCM4	Protein SCM4	18	7.08858	6.37664	6.35955	6.60826	5.32631	5.48548	5.48422	5.432	0.822002	6.88053	6.09686	6.03487	6.33742	0.959015	4.5864	4.07518	4.98699	4.54952	0.68846
P27654	TIP1	Temperature shock-inducible protein 1	1	7.3632	6.7941	8.02438	7.39389	6.32667	6.10901	5.8063	6.08066	0.822389	6.07181	4.90174	5.4888	5.48745	0.74216	7.9756	4.88948	7.5874	6.81749	0.922044
P53732	MRPS12	37S ribosomal protein S12, mitochondrial	4	6.36132	5.55996	5.26916	5.73015	4.56788	4.60465	4.96638	4.71297	0.822487	5.4243	5.02431	4.9227	5.12377	0.894178	5.12718	4.99449	4.94299	5.02155	0.876339
P53045	ERG25	C-4 methylsterol oxidase ERG25	15	7.0916	5.59293	5.24038	5.97497	5.09832	4.68337	4.96748	4.91639	0.822831	5.91834	6.51135	5.35218	5.92729	0.99202	5.10786	4.75609	6.02261	5.29552	0.886284
Q04406	EMI1	Early meiotic induction protein 1	3	5.93265	5.99296	5.49085	5.80549	4.71697	4.95761	4.66235	4.77898	0.823183	5.5874	5.48027	5.77735	5.61501	0.96719	6.45275	5.4498	5.57116	5.82457	1.00329
Q12256	TPO4	Polyamine transporter 4	20	6.05167	5.83837	5.8932	5.92775	4.91104	4.8803	4.84886	4.88007	0.823258	6.1084	5.82073	5.89288	5.94067	1.00218	5.11858	4.86688	5.06833	5.01793	0.846516
P43587	YPI1	Type 1 phosphatases regulator YPI1	9	6.96276	7.66652	6.489	7.03943	5.62446	6.03577	5.72783	5.79602	0.823365	6.28555	5.71076	6.67757	6.22463	0.884252	4.83806	4.01774	4.78742	4.54774	0.646038
Q05080	HOF1	Cytokinesis protein 2	1	6.67822	4.7269	4.86753	5.42422	4.83623	4.42266	4.14842	4.4691	0.823917	3.32996	5.507	6.75358	5.19685	0.958082	6.18196	4.74677	4.30037	5.07637	0.935871
P36056	RSM22	Probable S-adenosyl-L-methionine-dependent RNA methyltransferase RSM22, mitochondrial	9	6.16154	6.16731	5.38442	5.90442	4.95833	4.99046	4.64554	4.86478	0.823921	5.25956	5.4615	5.37092	5.36399	0.90847	6.08649	6.25565	6.01005	6.1174	1.03607
P30777	GPI10	GPI mannosyltransferase 3	4	7.92618	6.05758	5.68796	6.55724	5.08033	5.87658	5.25553	5.40415	0.82415	5.85101	6.30234	6.47055	6.20797	0.946735	4.88148	5.42159	5.25736	5.18681	0.791005
Q07791	TY2B-DR3	Transposon Ty2-DR3 Gag-Pol polyprotein	5	5.94238	5.96811	5.15902	5.68984	4.69593	4.63143	4.74059	4.68932	0.824157	5.14305	5.80775	5.2781	5.40963	0.950754	5.46035	5.26248	6.37121	5.69801	1.00144
P32785	FMT1	Methionyl-tRNA formyltransferase, mitochondrial	6	5.98612	5.88366	5.95875	5.94284	4.7933	4.99928	4.90536	4.89931	0.824406	5.97454	5.41197	5.0029	5.46314	0.91928	4.5272	4.01701	4.45159	4.33193	0.728933
Q3E747	YLR363W-A	Uncharacterized protein YLR363W-A	2	5.48986	4.23242	4.21635	4.64621	3.74783	3.63007	4.11333	3.83041	0.824416	5.03555	5.15452	4.12827	4.77278	1.02724	6.62248	6.03471	7.90585	6.85435	1.47526
P47042	IKS1	Probable serine/threonine-protein kinase IKS1	7	6.58992	5.55146	5.87436	6.00525	4.59497	5.22053	5.0379	4.95113	0.824468	5.35204	4.7722	5.91024	5.34483	0.890026	6.58911	6.25724	6.13121	6.32585	1.05339
P36066	YKL133C	Protein MRG3-like	4	6.10783	6.33656	5.94933	6.13124	4.93434	5.14888	5.08242	5.05521	0.824501	5.93488	5.44801	5.83964	5.74084	0.936327	4.74553	5.13211	4.95219	4.94328	0.806244
P47147	YMR1	Phosphoinositide 3-phosphatase	11	7.40655	6.04662	5.59785	6.35034	5.04576	5.40981	5.25654	5.23737	0.824739	6.04928	5.87047	5.07836	5.66604	0.892241	5.07148	4.72387	5.37136	5.05557	0.79611
P38835	YHR131C	PH domain-containing protein YHR131C	1	8.82166	6.5589	5.00438	6.79498	6.18655	5.39476	5.23187	5.60439	0.824784	5.20467	5.24253	6.47922	5.64214	0.830339	5.59247	5.12411	5.97973	5.56544	0.819051
P53237	LST7	Protein LST7	1	7.6926	7.40544	5.72351	6.94052	5.46571	5.44021	6.27071	5.72554	0.824945	6.04025	6.12256	5.60993	5.92425	0.853574	3.96315	3.19039	3.99431	3.71595	0.5354
P50090	KEL2	Kelch repeat-containing protein 2	2	6.43403	5.99283	6.37008	6.26565	5.12082	5.15603	5.23113	5.16933	0.825027	5.27662	5.74595	6.08276	5.70178	0.910006	6.01788	5.70157	6.35448	6.02464	0.961536
Q12476	AIR2	Protein AIR2	6	5.96298	5.84378	5.64889	5.81855	4.74959	4.86074	4.79466	4.80166	0.825234	5.15775	5.48896	4.98882	5.21184	0.895729	5.61941	5.05638	6.39643	5.69074	0.978034
P36053	ELF1	Transcription elongation factor 1	11	7.86046	8.14214	6.88096	7.62785	5.94135	6.83249	6.11384	6.29589	0.825382	6.73842	6.84951	7.11437	6.90077	0.90468	5.07586	4.34521	5.03188	4.81765	0.631587
Q12144	PER33	Pore and endoplasmic reticulum protein of 33 kDa	5	5.99854	5.68545	5.72763	5.80387	4.75837	4.85437	4.7688	4.79385	0.825974	6.3192	5.46069	5.22787	5.66925	0.976805	5.66479	5.19136	5.53911	5.46509	0.941627
Q08926	UIP4	ULP1-interacting protein 4	12	4.89746	5.61334	5.08465	5.19848	4.14611	4.34919	4.39273	4.29601	0.826397	4.99714	4.43185	5.19373	4.87424	0.937627	6.89467	6.27219	6.62061	6.59582	1.2688
D6VTK4	STE2	Pheromone alpha factor receptor	10	4.08084	4.25929	4.31824	4.21946	3.61934	3.39869	3.44414	3.48739	0.826502	3.98366	3.93676	4.01112	3.97718	0.942581	9.15282	8.39921	12.8583	10.1368	2.40239
P53059	MNT2	Alpha-1,3-mannosyltransferase MNT2	2	5.63106	5.60197	6.33728	5.85677	4.15426	5.28233	5.08661	4.84107	0.826576	5.87899	5.25241	4.73896	5.29012	0.903249	6.58653	6.1488	6.89946	6.54493	1.1175
P53191	PIB2	Glutamine sensor PIB2	15	7.2863	6.79605	6.38989	6.82408	5.92454	5.23204	5.76959	5.64206	0.826786	6.33497	5.72991	6.14999	6.07162	0.889735	5.37261	4.74719	5.17836	5.09939	0.747264
Q12080	NOP53	Ribosome biogenesis protein NOP53	19	6.71928	6.09914	5.51286	6.11043	5.13797	4.89701	5.12501	5.05333	0.827001	5.6079	5.48803	4.60299	5.23297	0.856401	5.33869	5.22575	5.64979	5.40474	0.884512
Q2V2P4	YIL156W-B	Uncharacterized protein YIL156W-B	5	5.81163	5.42087	5.71393	5.64881	4.64306	4.58849	4.78517	4.67224	0.827119	6.48707	5.03664	5.44596	5.65656	1.00137	4.31061	4.19735	4.24141	4.24979	0.752334
Q03429	MZM1	Mitochondrial zinc maintenance protein 1, mitochondrial	4	5.82018	6.49024	5.61428	5.9749	5.00976	4.87889	4.93736	4.942	0.827127	5.22367	5.8745	5.10876	5.40231	0.904167	5.08307	5.11008	5.29513	5.16276	0.864075
Q04958	NTE1	Lysophospholipase NTE1	41	6.0735	5.65204	5.43209	5.71921	4.58639	4.77076	4.83472	4.73062	0.827146	5.41935	5.20989	5.36318	5.33081	0.932088	4.80312	4.52544	5.28105	4.86987	0.851493
P53218	POP6	Ribonucleases P/MRP protein subunit POP6	8	6.48202	6.13881	5.55904	6.05996	5.1224	4.7816	5.13811	5.01404	0.827405	5.97848	5.3992	5.15283	5.51017	0.909275	4.93857	4.68233	5.4024	5.00777	0.82637
Q12443	RTN2	Reticulon-like protein 2	54	4.40595	4.99111	4.86901	4.75536	3.60483	3.99771	4.202	3.93485	0.827456	4.48401	3.9028	4.32693	4.23791	0.891187	9.41439	9.26131	8.55947	9.07839	1.90909
P32467	HXT4	Low-affinity glucose transporter HXT4	10	7.18658	6.32777	5.85758	6.45731	4.95064	5.52164	5.55959	5.34396	0.827582	6.1185	5.77842	5.82712	5.90801	0.914934	5.25961	5.04999	6.15513	5.48824	0.849927
Q07843	IRC19	Increased recombination centers protein 19	5	6.25313	5.76802	5.39638	5.80584	5.00147	4.68209	4.73991	4.80782	0.828101	5.82405	5.40519	5.35292	5.52739	0.952039	5.01732	4.73366	5.51446	5.08848	0.876441
P32791	FRE1	Ferric/cupric reductase transmembrane component 1	6	6.96467	6.29057	5.88654	6.38059	5.81627	5.2401	4.79693	5.28443	0.828204	5.59869	6.92593	6.11616	6.21359	0.973827	5.99439	6.38018	6.33574	6.23677	0.977459
P47125	BNA2	Indoleamine 2,3-dioxygenase	7	5.80779	4.97648	5.92912	5.57113	4.766	4.57911	4.4979	4.61434	0.828259	5.54031	5.99935	5.30215	5.61394	1.00768	7.6804	7.21322	12.1077	9.00044	1.61555
P40480	HOS4	Protein HOS4	13	7.57574	6.07769	5.62024	6.42456	5.44868	5.22793	5.28817	5.32159	0.828321	5.50938	5.13989	5.57706	5.40878	0.841891	5.63298	5.62434	6.01709	5.75814	0.89627
P53174	PRM8	Pheromone-regulated membrane protein 8	4	6.46197	6.57157	7.01082	6.68145	5.35486	5.4761	5.77378	5.53491	0.8284	6.37303	6.12427	6.46406	6.32045	0.94597	5.40328	4.9722	5.42456	5.26668	0.788254
P38374	YSY6	Protein YSY6	3	6.86893	5.78837	5.77893	6.14541	5.09621	5.02259	5.1551	5.0913	0.828472	6.59177	5.4595	5.76383	5.93837	0.966309	4.85843	4.65163	4.79756	4.76921	0.77606
P47032	PRY1	Protein PRY1	1	5.55792	7.15577	7.01689	6.57686	5.40681	5.39446	5.54696	5.44941	0.828573	7.6744	4.53887	5.69221	5.96849	0.907499	4.63027	4.03139	3.9126	4.19142	0.637298
Q04301	VBA1	Vacuolar basic amino acid transporter 1	4	6.94207	5.58395	5.97182	6.16595	5.86865	4.80906	4.65702	5.11158	0.829001	6.08264	6.26619	5.34896	5.89926	0.956749	5.71069	5.52357	6.25417	5.82948	0.945431
Q12481	RRP36	rRNA biogenesis protein RRP36	4	7.23839	7.08178	6.47565	6.93194	5.67379	5.76219	5.80792	5.74797	0.8292	6.99337	5.97966	5.74232	6.23845	0.899957	4.95956	4.78032	5.41623	5.05204	0.728806
P43599	YFR018C	Uncharacterized protein YFR018C	3	7.60855	7.41644	6.81599	7.28033	5.98042	6.22965	5.90278	6.03762	0.829306	7.09433	6.48359	6.39046	6.65613	0.914262	4.30788	4.00861	4.54335	4.28661	0.588794
P53224	ORM1	Protein ORM1	4	6.87945	6.69916	6.37875	6.65245	5.26693	5.61854	5.66791	5.51779	0.829437	6.7246	6.0896	6.12207	6.31209	0.948836	4.45316	4.21899	4.89118	4.52111	0.679615
P39543	SOP4	Protein SOP4	2	8.13205	6.70625	6.25873	7.03234	5.56614	5.99643	5.94626	5.83628	0.829919	6.83835	5.78991	5.65259	6.09362	0.866513	5.14128	4.55132	4.89092	4.86117	0.691259
P38693	PHO12	Acid phosphatase PHO12	41	9.21546	8.92144	8.00429	8.71373	7.23925	7.39833	7.05845	7.23201	0.829956	8.66032	8.7845	8.62591	8.69024	0.997305	4.94059	4.0608	4.9274	4.64293	0.532829
P10962	MAK16	Protein MAK16	8	6.96488	6.06132	5.93028	6.31883	5.06931	5.42535	5.23922	5.24463	0.83	6.47417	5.34914	5.51067	5.77799	0.914409	4.56664	4.41902	4.67249	4.55272	0.7205
Q04279	SEG1	Eisosome protein SEG1	42	6.70338	6.29758	5.90383	6.3016	5.26213	5.15524	5.27395	5.23044	0.830018	5.96016	5.51549	5.39326	5.62297	0.892309	5.19266	4.90988	5.42256	5.17503	0.821226
Q08873	SCP1	Transgelin	11	6.59782	6.12832	5.91249	6.21288	5.44646	5.05482	4.96952	5.15693	0.83004	5.85815	5.78892	5.85361	5.83356	0.938947	5.54028	5.31924	5.60852	5.48935	0.883543
P54867	SLG1	Protein SLG1	6	6.24756	7.40164	6.67505	6.77475	5.33959	5.94136	5.59009	5.62368	0.830094	7.61999	5.71028	6.08528	6.47185	0.95529	5.31395	5.59443	5.44008	5.44949	0.804382
P29465	CHS3	Chitin synthase 3	26	6.96091	6.10832	5.57344	6.21422	5.34135	5.01165	5.1243	5.1591	0.830208	5.8194	5.86454	5.48919	5.72438	0.921173	5.62673	5.36219	5.86873	5.61922	0.904251
P22134	MAG1	DNA-3-methyladenine glycosylase	3	5.37795	5.42646	5.39791	5.40077	4.43037	4.28967	4.73204	4.48403	0.830256	4.69178	5.95544	4.37987	5.00903	0.927465	5.93939	5.6778	6.52194	6.04638	1.11954
Q06333	CNL1	Biogenesis of lysosome-related organelles complex 1 subunit CNL1	1	5.67852	7.11382	3.77253	5.52162	4.89932	3.83787	5.01717	4.58479	0.830333	6.77605	5.2102	5.64011	5.87545	1.06408	7.03101	5.65472	6.78115	6.48896	1.17519
P36118	NTR2	Pre-mRNA-splicing factor NTR2	2	6.12558	7.49386	5.0165	6.21198	5.28642	4.51609	5.67319	5.15857	0.830422	5.87995	8.18289	5.29018	6.45101	1.03848	5.31216	4.85927	5.55312	5.24152	0.843776
Q12487	MRPL23	54S ribosomal protein L23, mitochondrial	5	6.58329	5.57692	5.57989	5.91337	4.81973	4.98226	4.93163	4.91121	0.830526	6.08055	5.52296	5.44371	5.68241	0.960943	5.50801	4.96516	4.99203	5.15507	0.871765
P53078	SDT1	Suppressor of disruption of TFIIS	9	5.7848	5.02792	4.51375	5.10882	3.97589	4.49828	4.25613	4.24343	0.830609	4.70301	4.79203	4.48359	4.65954	0.912058	6.52812	6.87231	6.61268	6.67104	1.30579
P32478	HSP150	Cell wall mannoprotein HSP150	18	5.32995	5.56448	5.24062	5.37835	3.98272	4.87747	4.54284	4.46768	0.830678	5.29226	5.79323	5.29227	5.45925	1.01504	5.94459	5.85771	7.013	6.27177	1.16611
P49166	RPL37A	60S ribosomal protein L37-A	18	7.08876	6.07181	5.82092	6.32716	5.15535	5.3007	5.31278	5.25628	0.830748	6.48016	5.51395	5.28365	5.75925	0.910243	4.83354	4.45589	4.04973	4.44639	0.702746
P39113	CAT8	Regulatory protein CAT8	4	6.74534	7.20509	7.36247	7.1043	5.3146	6.26591	6.1271	5.90254	0.83084	7.12231	6.19982	6.43789	6.58667	0.927139	5.27938	5.32521	4.82096	5.14185	0.723766
P38276	YBR137W	UPF0303 protein YBR137W	16	5.62401	6.14991	6.41162	6.06185	5.26207	4.76407	5.09041	5.03885	0.83124	6.28028	6.04757	5.42825	5.9187	0.976386	5.86796	6.02423	5.17472	5.68897	0.938488
P37293	NAT2	Putative N-terminal acetyltransferase 2	15	6.50806	6.11431	5.74683	6.12307	5.05239	4.93897	5.28642	5.09259	0.831706	6.1642	5.57717	5.56498	5.76878	0.94214	5.14423	4.69483	4.99757	4.94554	0.807691
Q08886	GPB1	Guanine nucleotide-binding protein subunit beta 1	12	7.34757	6.635	5.70775	6.56344	5.41633	5.49997	5.46591	5.46074	0.831993	6.32741	5.52501	6.20988	6.02077	0.917319	5.258	4.90415	5.09076	5.0843	0.77464
P36003	NNK1	Nitrogen network kinase 1	4	6.68495	6.39595	5.91318	6.33136	5.3023	5.52784	4.975	5.26838	0.832109	6.06883	6.0365	5.71609	5.94047	0.938262	5.18269	5.44639	5.6983	5.44246	0.859604
P12687	MRP7	54S ribosomal protein L2, mitochondrial	17	6.62737	6.07387	5.795	6.16541	5.04366	5.04377	5.31504	5.13416	0.832735	5.70405	5.74231	5.76104	5.7358	0.930319	4.92207	4.73095	4.6587	4.77057	0.773764
P38114	TBS1	Uncharacterized transcriptional regulatory protein TBS1	7	6.92256	6.72572	6.27222	6.64017	5.88187	5.4836	5.22347	5.52965	0.832757	6.47503	5.86109	5.81853	6.05155	0.911355	5.31812	4.83962	5.39208	5.18327	0.780594
P25641	ATG15	Putative lipase ATG15	9	6.30734	5.97852	6.41747	6.23444	5.18279	5.13423	5.26149	5.19284	0.832927	6.5146	5.62779	5.4702	5.87086	0.941682	5.47498	5.42662	6.11955	5.67372	0.91006
P53220	TIM21	Mitochondrial import inner membrane translocase subunit TIM21	11	6.02705	5.53897	5.36272	5.64291	4.70536	4.59628	4.80804	4.70323	0.833475	5.93363	5.26829	4.69509	5.299	0.939055	4.99013	5.19052	4.6531	4.94458	0.876247
Q12150	CSF1	Protein CSF1	5	6.97484	6.1244	6.34587	6.4817	5.45905	5.15064	5.60505	5.40491	0.833872	6.56351	6.36426	5.67912	6.2023	0.956893	5.47341	5.37023	5.75679	5.53348	0.853707
P22215	SLY41	Uncharacterized transporter SLY41	3	6.98934	6.96495	7.39835	7.11755	6.10227	5.50881	6.19912	5.93673	0.834098	7.2999	7.09859	6.12041	6.83963	0.960954	4.93544	5.01333	5.17618	5.04165	0.708341
P43554	SWP82	SWI/SNF global transcription activator complex subunit SWP82	15	6.8058	6.24127	6.11405	6.38704	5.52138	5.1728	5.29072	5.3283	0.834236	6.47506	5.71129	5.85839	6.01491	0.941737	4.90514	4.79129	4.91832	4.87158	0.762729
P01123	YPT1	GTP-binding protein YPT1	62	6.77142	6.70894	6.21532	6.56523	5.33435	5.59731	5.50423	5.47863	0.834492	6.42414	5.77712	5.90046	6.03391	0.919071	4.88467	4.63775	4.83286	4.78509	0.728854
P38962	TVP23	Golgi apparatus membrane protein TVP23	13	6.99517	6.31492	6.28399	6.53136	5.54691	5.42933	5.37673	5.45099	0.834587	6.94871	5.89887	5.63503	6.16087	0.943275	5.45951	5.20193	5.48514	5.38219	0.824054
P39520	IFH1	Protein IFH1	6	7.56874	6.5938	5.73916	6.6339	5.83749	5.24971	5.53311	5.5401	0.83512	6.08194	5.96843	6.11305	6.05447	0.912657	5.20671	5.29953	5.90775	5.47133	0.824753
P53938	EOS1	N-glycosylation protein EOS1	7	6.74922	6.09846	6.31001	6.3859	5.49314	5.12074	5.38657	5.33348	0.835197	6.70659	5.72656	5.41688	5.95001	0.931742	5.18586	4.64473	4.86629	4.89896	0.767153
P38211	GPI18	GPI mannosyltransferase 2	1	7.66993	6.15269	5.5891	6.47057	5.63358	5.53996	5.04307	5.40554	0.835403	5.85607	5.98242	6.87623	6.23824	0.964094	6.26615	4.98387	5.53978	5.5966	0.864931
P54070	KTR6	Mannosyltransferase KTR6	6	4.94324	4.76583	4.77628	4.82845	4.35219	4.04463	3.70441	4.03374	0.835412	4.37495	4.57934	4.74703	4.56711	0.945874	7.18298	7.19331	7.90284	7.42638	1.53805
P53228	NQM1	Transaldolase NQM1	43	3.674	3.90298	4.13418	3.90372	3.13269	3.28451	3.37536	3.26419	0.836173	3.91553	3.49244	3.68144	3.69647	0.94691	7.28154	7.36872	7.55003	7.4001	1.89565
P40033	RSM18	37S ribosomal protein RSM18, mitochondrial	5	5.97073	5.77301	5.9232	5.88898	4.91387	4.95226	4.91017	4.92543	0.836381	5.62076	5.3647	5.04893	5.3448	0.907593	4.93529	4.95481	4.6756	4.85523	0.824461
P53886	APC1	Anaphase-promoting complex subunit 1	10	6.4857	6.46916	6.16277	6.37254	5.53263	5.33249	5.12565	5.33026	0.836441	6.20256	5.65251	5.76582	5.87363	0.921709	5.39025	5.46497	5.59142	5.48221	0.860287
P18899	DDR48	Stress protein DDR48	47	5.82927	6.10164	5.75713	5.89601	4.66452	5.12474	5.00875	4.93267	0.836611	5.54971	4.947	5.20934	5.23535	0.887947	6.51197	6.20101	6.16734	6.29344	1.06741
Q01926	MRS2	Magnesium transporter MRS2, mitochondrial	2	6.52681	5.56103	5.75766	5.9485	4.69758	4.55144	5.68386	4.97763	0.836787	6.3444	5.99433	5.04783	5.79552	0.974283	4.91004	5.23257	4.80412	4.98224	0.837563
Q12416	WHI5	G1-specific transcriptional repressor WHI5	5	6.77146	5.98809	5.86869	6.20941	5.26359	5.22851	5.10489	5.199	0.837277	6.03845	5.33476	5.76319	5.71213	0.919915	5.0934	4.49187	5.65298	5.07942	0.818019
P24000	RPL24B	60S ribosomal protein L24-B	66	7.03787	6.28784	6.15403	6.49325	5.39097	5.3844	5.54141	5.43893	0.837628	6.06921	5.56205	5.08937	5.57354	0.85836	5.1477	4.8015	4.69882	4.88267	0.751962
Q06001	FAR10	Factor arrest protein 10	3	7.2997	6.10042	5.97574	6.45862	5.44851	5.76888	5.01809	5.41183	0.837923	6.30467	5.17886	4.80254	5.42869	0.840534	5.13053	5.56255	5.64094	5.44467	0.843009
P38148	PPS1	Dual specificity protein phosphatase PPS1	6	7.24354	6.43091	6.24227	6.63891	5.79515	5.31903	5.57496	5.56305	0.837946	6.2469	6.21508	6.04488	6.16895	0.929212	5.22359	4.84806	5.08813	5.05326	0.761158
Q07804	YEH1	Sterol esterase 1	1	7.44744	5.44779	7.50289	6.79937	6.5749	5.32315	5.20067	5.69957	0.83825	5.95912	5.44419	5.45482	5.61938	0.826455	4.5976	5.58132	5.22887	5.13593	0.755353
Q03330	GCN5	Histone acetyltransferase GCN5	6	6.30703	6.52756	5.79322	6.20927	4.93405	5.36471	5.31645	5.20507	0.838274	6.146	5.99917	5.59595	5.91371	0.9524	5.16556	4.62379	4.84931	4.87955	0.78585
P40472	SIM1	Probable secreted beta-glucosidase SIM1	5	5.981	5.33927	5.25164	5.52397	4.52473	4.68243	4.68716	4.63144	0.838426	5.10675	5.21508	4.93524	5.08569	0.920659	7.38227	6.70729	7.15568	7.08175	1.282
P53919	NAF1	H/ACA ribonucleoprotein complex non-core subunit NAF1	9	6.22673	6.49237	5.60487	6.10799	5.25385	5.32565	4.78585	5.12178	0.838538	5.28983	5.60515	5.43954	5.44484	0.891429	5.57603	5.15535	5.81104	5.51414	0.902775
Q06144	ORM2	Protein ORM2	4	7.08185	6.63892	7.34797	7.02291	5.65529	6.08706	5.93057	5.89097	0.838822	5.69859	6.47173	6.60062	6.25698	0.890938	5.20019	5.07086	4.93615	5.06907	0.72179
P32451	BIO2	Biotin synthase, mitochondrial	11	7.22197	6.60496	6.75563	6.86085	5.97377	5.65901	5.63645	5.75641	0.839022	7.19725	6.57677	6.18232	6.65211	0.969575	4.44671	3.95895	3.93455	4.1134	0.599547
P53266	SHY1	Cytochrome oxidase assembly protein SHY1	6	6.27061	6.35118	6.22901	6.2836	5.16205	5.35017	5.30458	5.27227	0.839052	6.4134	5.84765	5.75732	6.00612	0.955841	5.0075	4.93447	4.82984	4.92394	0.783617
P53952	YNL050C	Uncharacterized protein YNL050C	2	6.72058	6.87616	6.47063	6.68912	5.58701	5.68964	5.56205	5.6129	0.839108	6.27953	5.4703	5.52792	5.75925	0.860987	4.46418	4.68971	4.92074	4.69154	0.701369
Q04767	TVP18	Golgi apparatus membrane protein TVP18	5	7.0038	6.15412	6.87858	6.67883	5.53801	5.55513	5.72233	5.60516	0.839242	6.9909	5.89938	6.09513	6.32847	0.947541	5.1014	5.30495	4.93694	5.11443	0.765767
Q3E769	YOL159C-A	Uncharacterized protein YOL159C-A	3	4.97399	6.48825	5.32058	5.59427	4.23414	5.0481	4.80642	4.69622	0.839469	5.48679	5.32285	5.89349	5.56771	0.995252	4.86119	3.60366	5.18103	4.54863	0.813086
P38809	YHR097C	Uncharacterized protein YHR097C	20	6.24199	6.55399	6.14804	6.31467	4.92574	5.17274	5.80569	5.30139	0.839535	6.21902	5.48178	5.78048	5.82709	0.922786	5.30399	5.20536	5.65811	5.38915	0.853433
Q04195	SIZ1	E3 SUMO-protein ligase SIZ1	8	6.28756	5.9457	5.0594	5.76422	5.06463	4.78096	4.67296	4.83952	0.839579	8.35581	10.8529	6.0873	8.432	1.46282	5.39576	4.69126	5.21991	5.10231	0.885169
P33122	TYE7	Serine-rich protein TYE7	2	5.35446	4.68745	5.36572	5.13588	4.78959	4.45928	3.68721	4.31203	0.839589	4.86243	5.35213	5.40109	5.20522	1.0135	5.08977	7.34522	6.9332	6.45606	1.25705
Q08986	SAM3	S-adenosylmethionine permease SAM3	5	6.53055	6.51789	5.87793	6.30879	5.45241	5.03312	5.40605	5.29719	0.839653	5.8948	5.40011	5.24496	5.51329	0.873906	6.06812	6.24691	5.47945	5.93149	0.940195
P51402	RPL37B	60S ribosomal protein L37-B	21	7.25963	6.33145	6.05104	6.54737	5.313	5.59493	5.58563	5.49785	0.839704	6.68054	5.82965	5.6505	6.05356	0.924579	4.68465	4.48427	3.96666	4.37853	0.668746
P10174	COX7	Cytochrome c oxidase subunit 7, mitochondrial	2	4.40358	5.00442	5.08794	4.83198	4.04999	4.08822	4.03471	4.05764	0.839747	5.69837	4.14303	4.05153	4.63098	0.958401	3.84335	3.38547	3.29234	3.50705	0.7258
P52892	ALT2	Probable alanine aminotransferase	2	6.08261	5.35895	5.2278	5.55645	5.32162	4.53347	4.14322	4.6661	0.839763	6.23086	5.22501	5.32609	5.59399	1.00675	3.5199	3.83767	3.66009	3.67255	0.660953
P50077	CCH1	Calcium-channel protein CCH1	5	6.08195	5.68695	5.98157	5.91682	4.96183	4.59395	5.35382	4.96987	0.839955	5.11412	5.20423	5.21521	5.17785	0.875107	5.00527	5.3435	5.66854	5.3391	0.90236
Q02753	RPL21A	60S ribosomal protein L21-A	103	6.80531	6.00185	5.58654	6.13123	5.09102	5.19642	5.16257	5.15	0.839962	6.19486	5.64239	5.38846	5.7419	0.936501	5.23833	4.86825	4.99008	5.03222	0.820752
P27809	KRE2	Glycolipid 2-alpha-mannosyltransferase	54	6.12535	6.05647	5.88515	6.02232	4.94873	5.03392	5.19603	5.05956	0.840134	6.30458	5.59073	5.6295	5.8416	0.969992	5.43225	5.21159	5.04612	5.22999	0.868433
P40043	RGI1	Respiratory growth induced protein 1	15	4.10661	4.17869	5.2454	4.51023	3.61765	3.72683	4.02385	3.78944	0.840188	5.1734	4.27537	4.08328	4.51068	1.0001	7.54985	7.76149	8.28458	7.86531	1.74388
P19211	ANB1	Eukaryotic translation initiation factor 5A-2	73	6.61226	6.07118	5.8733	6.18558	5.23416	5.19203	5.16606	5.19742	0.840247	6.32925	5.67078	5.35536	5.78513	0.935261	4.96471	4.65252	5.09677	4.90467	0.792919
P40151	MGS1	DNA-dependent ATPase MGS1	2	6.99182	6.279	5.6651	6.31197	5.58553	5.31675	5.00999	5.30409	0.840322	5.94379	5.64339	5.17607	5.58775	0.885262	5.12036	4.81498	5.72687	5.22074	0.827116
P40030	ERG28	Ergosterol biosynthetic protein 28	26	6.83279	6.30271	6.35852	6.49801	5.3062	5.49396	5.5818	5.46065	0.840358	6.58393	5.61651	6.07276	6.09107	0.937375	4.78984	4.60212	5.25927	4.88374	0.751576
P31755	OCH1	Initiation-specific alpha-1,6-mannosyltransferase	19	5.8954	5.42799	5.65873	5.66071	4.57306	4.83156	4.87193	4.75885	0.840681	5.44643	4.9188	5.05145	5.13889	0.907818	5.85839	5.58816	6.20206	5.88287	1.03925
Q08231	THP1	Nuclear mRNA export protein THP1	1	7.11955	5.07382	6.93846	6.37728	6.48504	4.39998	5.19984	5.36162	0.840738	5.88147	5.3193	5.92111	5.70729	0.894942	5.55034	5.572	5.70653	5.60962	0.879627
P40576	INA22	Inner membrane assembly complex subunit 22	6	6.72104	5.92462	6.02921	6.22496	5.26546	5.26664	5.16949	5.23386	0.840787	6.29921	6.15653	5.48707	5.98094	0.9608	5.90657	5.6232	6.23399	5.92125	0.951212
Q04632	COG8	Conserved oligomeric Golgi complex subunit 8	19	6.69922	6.61596	5.85731	6.39083	5.5988	5.25739	5.26879	5.37499	0.841048	5.86135	5.74113	5.97907	5.86052	0.91702	5.68386	5.41347	5.61969	5.57234	0.871927
Q03730	YML018C	Uncharacterized vacuolar membrane protein YML018C	3	6.74125	6.43309	5.9187	6.36435	5.64007	5.12511	5.29458	5.35325	0.841132	6.27331	5.58453	5.60807	5.82197	0.914779	4.72238	4.73882	4.94301	4.8014	0.754422
Q02197	MAK10	N-alpha-acetyltransferase 35, NatC auxiliary subunit	15	7.06992	6.32918	6.0093	6.46947	5.15901	5.44235	5.72876	5.44337	0.841394	6.15252	5.50136	5.67283	5.77557	0.892743	5.34788	4.82337	5.26476	5.14534	0.795326
P36525	MRPL24	54S ribosomal protein L24, mitochondrial	16	6.27204	6.23661	5.78867	6.09911	5.06684	5.1152	5.21488	5.13231	0.841485	6.07649	5.46486	5.61279	5.71805	0.937522	5.0149	4.51375	4.51741	4.68202	0.767657
P19158	IRA2	Inhibitory regulator protein IRA2	35	6.39026	6.1132	6.05118	6.18488	5.20973	5.21833	5.18758	5.20521	0.841603	6.411	5.58504	5.38063	5.79222	0.936513	5.67379	5.46451	5.79937	5.64589	0.912854
P40456	ESL1	EST/SMG-like protein 1	1	6.76666	6.02155	5.11733	5.96851	5.2248	4.88998	4.95516	5.02331	0.841636	6.484	5.50882	5.69942	5.89741	0.988087	5.41097	5.43878	5.39594	5.41523	0.9073
Q04372	TAP42	Type 2A phosphatase-associated protein 42	12	6.67023	6.63436	6.12179	6.47546	5.47833	5.51624	5.37044	5.455	0.842412	6.57988	5.66369	5.76385	6.00247	0.926957	4.43109	4.29623	4.53142	4.41958	0.682512
P38715	GRE3	NADPH-dependent aldose reductase GRE3	106	5.26331	5.29993	5.23354	5.26559	4.18067	4.52942	4.59804	4.43604	0.842458	5.4974	4.82742	4.96074	5.09519	0.967638	7.89767	7.17815	7.79508	7.62363	1.44782
Q03049	YDR541C	Putative uncharacterized oxidoreductase YDR541C	5	7.00488	6.38573	6.6295	6.67337	5.62195	5.76248	5.48777	5.62407	0.842763	6.98255	6.24619	6.11368	6.44747	0.96615	5.23487	4.77512	4.86557	4.95852	0.743031
Q06494	YPR127W	Putative pyridoxal reductase	54	4.69978	4.85534	4.93424	4.82979	3.92152	4.13995	4.15045	4.07064	0.84282	4.77268	4.34494	4.56886	4.56216	0.944588	7.41867	7.63376	7.09595	7.38279	1.5286
P21771	MRPS28	37S ribosomal protein S28, mitochondrial	13	6.40303	6.00335	5.33072	5.91237	5.02194	4.96085	4.96667	4.98315	0.842836	5.12967	5.1953	5.32852	5.21783	0.882528	5.74043	5.5711	5.65549	5.65567	0.956584
Q07379	YDL057W	Putative uncharacterized protein YDL057W	3	6.13307	6.18236	6.7925	6.36931	5.57405	4.99222	5.54072	5.369	0.842948	7.47336	5.72561	6.10138	6.43345	1.01007	4.6683	4.06065	4.46047	4.39647	0.690259
P39939	RPS26B	40S ribosomal protein S26-B	7	7.58754	6.25227	6.14327	6.66103	5.57586	5.71382	5.55802	5.6159	0.843098	6.62276	5.71122	5.37208	5.90202	0.886053	5.02421	4.92617	4.42291	4.7911	0.719273
P07255	COX9	Cytochrome c oxidase subunit 9, mitochondrial	7	4.9857	4.80814	5.38362	5.05915	4.26813	4.33178	4.19832	4.26608	0.843239	5.35714	4.26887	5.05497	4.89366	0.967288	4.34902	4.13864	4.56127	4.34964	0.859757
Q08004	BUD20	Bud site selection protein 20	5	4.90566	4.5358	4.15505	4.53217	3.76456	3.87666	3.82414	3.82179	0.843258	4.4112	4.10013	3.89368	4.135	0.912367	7.66556	7.4324	10.2159	8.43795	1.86179
P32613	TCA17	TRAPP-associated protein TCA17	1	6.50503	5.39108	5.24224	5.71278	5.16041	4.76723	4.52693	4.81819	0.843405	5.80623	5.62467	5.25386	5.56159	0.973534	4.45794	4.82629	5.32635	4.87019	0.852508
P53769	CWC24	Pre-mRNA-splicing factor CWC24	5	6.02804	5.93568	5.77023	5.91132	4.92755	4.79078	5.23925	4.98586	0.843443	5.17785	5.17984	5.25106	5.20292	0.880162	5.2564	5.17488	5.65907	5.36345	0.907319
P53319	GND2	6-phosphogluconate dehydrogenase, decarboxylating 2	171	6.06644	6.10288	5.74506	5.97146	4.91288	5.10127	5.09605	5.03673	0.843468	5.4002	5.57787	5.63873	5.53893	0.927568	7.12511	7.11395	6.25143	6.83016	1.1438
P35172	NTH2	Probable trehalase	7	5.7734	6.03994	6.01124	5.94153	4.77194	5.26047	5.0084	5.0136	0.843824	6.02428	5.33073	5.5832	5.64607	0.950273	5.02914	4.85555	4.69492	4.85987	0.81795
P39731	MTW1	Kinetochore-associated protein MTW1	8	6.51467	6.02083	5.14092	5.89214	5.13018	4.90241	4.88596	4.97285	0.84398	4.67612	5.22268	5.09541	4.99807	0.848261	5.82358	5.73063	5.82124	5.79182	0.982973
P40525	RPL34B	60S ribosomal protein L34-B	33	6.87337	5.71177	5.62762	6.07092	5.10015	4.9669	5.30686	5.12464	0.844129	6.17879	5.52729	4.76384	5.48997	0.904307	5.34754	5.08424	4.78552	5.07243	0.83553
P54114	ALD3	Aldehyde dehydrogenase [NAD(P)+] 2	82	3.14888	3.27181	3.27311	3.23127	2.67129	2.70453	2.80765	2.72782	0.844196	2.98833	3.13848	3.12185	3.08289	0.95408	9.22964	9.74942	7.98997	8.98968	2.78209
Q03529	SCS7	Ceramide very long chain fatty acid hydroxylase SCS7	33	6.68637	8.02379	6.90983	7.20666	5.61621	6.43102	6.20818	6.08514	0.844376	6.88476	6.56951	7.07742	6.8439	0.949662	4.3778	3.93762	4.08583	4.13375	0.573601
Q04602	VBA4	Vacuolar basic amino acid transporter 4	17	6.36218	5.50202	5.38265	5.74895	4.88362	4.9043	4.77781	4.85524	0.844544	5.90056	5.15384	5.0882	5.38087	0.935974	4.7252	4.63951	4.92348	4.76273	0.828452
Q12335	PST2	Protoplast secreted protein 2	75	5.66975	6.15986	6.00525	5.94495	4.99599	5.12232	4.9442	5.02084	0.844554	6.25648	5.54096	5.39087	5.72944	0.963748	5.27206	5.14209	5.13805	5.18407	0.872011
P38799	YHR078W	Uncharacterized protein YHR078W	3	7.44948	6.67436	6.49098	6.87161	5.5005	5.93598	5.9773	5.80459	0.844721	7.05174	6.56155	5.79533	6.46954	0.941489	5.65293	5.28485	5.11763	5.3518	0.778829
P28778	MRP17	37S ribosomal protein MRP17, mitochondrial	5	6.13874	6.00242	5.21552	5.78556	5.09028	4.68209	4.89014	4.8875	0.844776	5.69083	4.9326	4.93671	5.18671	0.896493	6.06882	6.01372	6.08865	6.05706	1.04693
P53538	SSU72	RNA polymerase II subunit A C-terminal domain phosphatase SSU72	5	6.59933	6.48268	5.10857	6.06353	4.95293	5.21157	5.20254	5.12235	0.84478	5.52687	5.40545	5.91785	5.61672	0.926313	5.93169	5.22877	5.56517	5.57521	0.919467
P38120	MRPS9	37S ribosomal protein S9, mitochondrial	8	6.12203	5.72061	5.6855	5.84271	4.67392	4.90764	5.22655	4.93604	0.844819	5.07049	5.14418	5.11017	5.10828	0.874299	5.51475	5.21508	5.20346	5.3111	0.909012
Q04033	YDR415C	Probable aminopeptidase YDR415C	4	5.21274	5.80621	5.97268	5.66388	4.6098	4.81503	4.93158	4.78547	0.844911	5.87819	4.52275	4.72597	5.0423	0.890257	5.16196	5.49254	4.89293	5.18248	0.915005
P32562	CDC5	Cell cycle serine/threonine-protein kinase CDC5/MSD2	2	7.68991	6.27377	6.75184	6.90517	6.04352	5.67924	5.78004	5.83427	0.844912	6.52323	6.48082	6.89219	6.63208	0.960451	4.09653	3.77591	4.75624	4.20956	0.609624
P53239	COX18	Cytochrome c oxidase assembly protein COX18, mitochondrial	2	6.32176	6.21426	5.93408	6.1567	5.72988	5.07878	4.80153	5.2034	0.84516	5.95285	5.12869	5.3876	5.48971	0.891665	5.04332	5.35788	5.49155	5.29758	0.860458
P40343	VPS27	Vacuolar protein sorting-associated protein 27	19	6.75745	6.28777	5.89134	6.31219	5.34433	5.28433	5.37635	5.335	0.845191	6.38322	5.795	5.5939	5.92404	0.938508	5.33451	4.78367	5.31015	5.14278	0.814738
Q12052	TGS1	Trimethylguanosine synthase	3	6.0096	4.65746	7.30999	5.99235	5.42892	4.68277	5.08314	5.06494	0.845235	6.61462	5.85687	5.35015	5.94055	0.991355	5.40065	5.53622	5.558	5.49829	0.917552
Q07622	ACK1	Activator of C kinase protein 1	12	6.54834	5.71108	5.68621	5.98188	5.25425	4.9215	4.99353	5.05643	0.845291	6.62313	5.52856	5.26381	5.80517	0.970459	4.77336	4.83063	4.9134	4.83913	0.808965
Q08237	REX4	RNA exonuclease 4	1	7.10388	2.5274	4.035	4.55543	3.32129	4.19428	4.03701	3.85086	0.845335	3.33257	4.5751	1.97469	3.29412	0.72312	7.27438	6.44092	10.4994	8.07157	1.77186
P32583	SRP40	Suppressor protein SRP40	10	6.83825	6.14241	6.19415	6.3916	5.29669	5.48882	5.42448	5.40333	0.845379	6.17814	5.71363	5.72682	5.87286	0.91884	4.8402	4.87474	4.81187	4.84227	0.757599
P38086	RDH54	DNA repair and recombination protein RDH54	20	7.10828	6.17774	6.12702	6.47101	5.71519	5.42633	5.27123	5.47092	0.84545	6.40565	6.21927	5.75608	6.127	0.946838	4.70579	5.04725	5.14711	4.96672	0.767533
P05318	RPP1A	60S acidic ribosomal protein P1-alpha	8	5.76757	7.24664	6.18264	6.39895	5.18714	5.66309	5.37987	5.41003	0.845456	5.58157	5.93587	5.80325	5.77356	0.902267	5.53799	4.2881	4.52709	4.78439	0.747684
P32610	VMA8	V-type proton ATPase subunit D	30	7.03516	6.54028	6.26455	6.61333	5.47638	5.5255	5.7726	5.59149	0.845488	6.65441	5.92534	5.83628	6.13868	0.928228	4.80623	4.47465	4.62848	4.63645	0.701077
P40009	YND1	Golgi apyrase	10	6.0031	5.81745	5.69376	5.8381	4.99011	4.97654	4.8433	4.93665	0.845591	5.93261	5.43806	5.39382	5.58816	0.957188	4.98842	4.86418	5.30284	5.05181	0.865318
Q02948	VPS30	Vacuolar protein sorting-associated protein 30	22	7.00512	6.3213	5.80148	6.37597	5.53482	5.27386	5.36822	5.3923	0.845723	6.21236	5.6746	5.68516	5.85737	0.918664	5.19114	5.05059	5.0712	5.10431	0.800555
P40504	KTR7	Probable mannosyltransferase KTR7	11	5.51992	5.49916	5.63214	5.55041	4.74192	4.75533	4.58655	4.6946	0.845812	5.72182	5.43022	5.12391	5.42532	0.977463	5.69997	5.91089	5.9546	5.85515	1.05491
P53334	SCW4	Probable family 17 glucosidase SCW4	25	6.31788	5.91783	5.76714	6.00095	4.8694	5.23292	5.12705	5.07646	0.845942	5.88641	5.14775	5.32141	5.45186	0.908499	6.08018	5.64991	5.40501	5.7117	0.951799
Q12161	PSH1	RING finger protein PSH1	3	6.92739	6.67049	6.35545	6.65111	5.66724	5.91457	5.30589	5.62923	0.84636	6.3029	5.84742	5.1873	5.77921	0.868909	5.55006	5.34696	5.5684	5.48847	0.825197
P06838	RAD10	DNA repair protein RAD10	4	6.84592	6.10993	5.61393	6.18993	5.43223	5.072	5.21483	5.23969	0.846486	5.83822	5.49146	5.33921	5.5563	0.897635	5.16617	4.89337	5.28021	5.11325	0.82606
Q06511	RRP15	Ribosomal RNA-processing protein 15	7	6.12607	6.12817	6.15834	6.13753	5.47086	5.21128	4.90521	5.19578	0.84656	6.27684	5.91482	5.50449	5.89872	0.96109	5.82826	5.44916	5.96912	5.74885	0.936672
P38860	MTG2	GTPase MTG2, mitochondrial	6	6.70519	5.8458	5.49764	6.01621	4.72814	5.00328	5.54855	5.09332	0.8466	5.11728	4.98796	5.44142	5.18222	0.861376	5.72214	5.32905	5.74409	5.59843	0.930557
P48353	HLJ1	Protein HLJ1	10	7.06765	6.18354	5.48266	6.24462	5.34206	5.23579	5.2829	5.28692	0.846636	6.20707	5.46683	5.61597	5.76329	0.922921	5.72323	5.39794	5.74736	5.62284	0.900431
Q12013	AKR2	Probable palmitoyltransferase AKR2	3	6.98354	6.25775	5.81392	6.35174	6.06623	5.22283	4.84409	5.37772	0.846653	6.2629	5.41074	6.67816	6.11727	0.963086	5.59623	5.42256	6.10844	5.70908	0.898821
Q12502	LDB19	Protein LDB19	10	6.37273	5.98469	6.0444	6.13394	5.41175	5.10636	5.06369	5.19393	0.846753	6.229	5.71383	5.3988	5.78054	0.942387	5.13767	5.18496	5.38638	5.23634	0.853666
Q96VH4	HBN1	Putative nitroreductase HBN1	13	7.19648	7.26919	6.42656	6.96408	5.54537	6.27553	5.86967	5.89686	0.846754	6.81163	7.74469	8.12969	7.562	1.08586	4.69084	4.4846	4.59868	4.59137	0.659294
Q03516	RSN1	Uncharacterized protein RSN1	54	7.04266	6.19443	6.17273	6.46994	5.53374	5.44176	5.46037	5.47862	0.846781	6.51611	6.17242	5.70226	6.13026	0.947499	5.82092	5.67043	5.75399	5.74845	0.888485
P40508	YIL077C	PUP1 protein homolog	5	5.1778	5.80291	6.04715	5.67595	4.77023	4.74799	4.90343	4.80722	0.846944	5.75783	4.29568	4.96157	5.00503	0.881795	4.66801	4.74496	4.91369	4.77555	0.841366
P40530	PKP1	[Pyruvate dehydrogenase (acetyl-transferring)] kinase 1, mitochondrial	2	5.29777	7.00743	5.46403	5.92308	4.80034	5.1452	5.1055	5.01701	0.847028	5.36209	6.24905	5.52128	5.71081	0.964162	5.73494	4.89463	5.62162	5.41706	0.914569
Q03210	NGL3	Probable RNA exonuclease NGL3	4	5.36303	6.00711	6.47626	5.9488	5.0224	4.89645	5.2027	5.04052	0.847317	6.40167	5.04073	5.80606	5.74949	0.966495	4.82801	4.37478	4.7521	4.65163	0.781944
P57744	TIM8	Mitochondrial import inner membrane translocase subunit TIM8	6	5.52068	6.93759	5.70883	6.0557	4.52125	5.88874	4.98344	5.13114	0.847325	6.55578	6.12632	6.04966	6.24392	1.03108	4.5736	3.29247	3.77471	3.88026	0.640762
Q12212	SIA1	Protein SIA1	6	6.41857	6.47078	6.26014	6.38316	5.17784	5.47151	5.57742	5.40892	0.847373	6.19881	5.88791	5.91712	6.00128	0.940173	5.36207	4.92572	5.34553	5.21111	0.816383
Q96VH5	MIC10	MICOS complex subunit MIC10	9	6.14986	5.68937	5.95477	5.93133	5.17784	4.7762	5.12527	5.02644	0.847438	6.66057	5.94456	5.7194	6.10818	1.02982	4.69577	4.55657	4.32327	4.5252	0.762932
Q08206	YOL036W	Uncharacterized protein YOL036W	3	6.61219	6.55238	5.40287	6.18915	5.37255	5.43149	4.93158	5.24521	0.847485	5.66337	6.14318	6.2833	6.02995	0.974278	4.64087	4.44484	5.03923	4.70831	0.760737
P32634	PMD1	Negative regulator of sporulation PMD1	8	6.64521	6.12029	5.22417	5.99656	5.30972	4.98618	4.95025	5.08205	0.847495	7.57302	8.83449	5.36383	7.25711	1.21021	5.10597	5.1028	5.60258	5.27045	0.878913
P53049	YOR1	Oligomycin resistance ATP-dependent permease YOR1	40	6.91593	6.20607	6.20913	6.44371	5.59584	5.40465	5.38293	5.46114	0.847515	6.18476	5.98682	5.81505	5.99554	0.930449	5.54054	5.43792	6.29899	5.75915	0.893763
P53725	MPP6	M-phase phosphoprotein 6 homolog	2	5.768	6.38916	5.96831	6.04182	5.03576	4.91649	5.40951	5.12059	0.847523	6.29932	5.51355	5.56796	5.79361	0.958917	5.56895	5.10886	5.08903	5.25561	0.869872
P38811	TRA1	Transcription-associated protein 1	104	7.08299	6.45427	5.7699	6.43572	5.61932	5.43133	5.31349	5.45471	0.847568	5.98015	5.71916	5.71214	5.80382	0.901813	5.5713	5.48676	5.66042	5.57283	0.865921
P41698	BUD8	Bud site selection protein 8	1	5.56167	6.84452	4.98776	5.79798	3.75172	5.29285	5.70344	4.916	0.847882	5.86114	4.88523	5.18733	5.31123	0.916048	5.42613	5.89547	5.83511	5.7189	0.986361
P41832	BNI1	Protein BNI1	52	7.02423	6.50252	6.63518	6.72064	5.72193	5.80033	5.57277	5.69834	0.847887	7.02528	6.13255	6.14345	6.43376	0.957313	4.96416	4.91014	4.88394	4.91941	0.731985
Q08280	BSC6	Bypass of stop codon protein 6	1	6.29931	5.51743	4.20994	5.34223	4.64077	4.88326	4.06614	4.53006	0.847972	5.04321	5.09548	4.77961	4.97277	0.930842	4.72317	4.71024	5.69709	5.0435	0.944082
P06784	STE7	Serine/threonine-protein kinase STE7	10	5.98605	5.79301	4.98747	5.58884	4.66844	4.30284	5.24796	4.73975	0.848073	5.95022	5.40629	5.50109	5.6192	1.00543	5.50629	5.92262	6.24697	5.89196	1.05424
P0CX50	RPL18B	60S ribosomal protein L18-B	146	6.61914	5.94908	5.79335	6.12052	5.15806	5.18499	5.23054	5.1912	0.848162	6.37452	5.75007	5.32929	5.81796	0.950566	5.26828	4.82298	4.94186	5.01104	0.818727
P48361	ASK10	Activator of SKN7 protein 10	52	6.86434	6.61013	6.00093	6.4918	5.3556	5.55709	5.60701	5.50657	0.848234	6.58344	5.90673	6.09541	6.19519	0.954311	4.90943	4.55805	4.68961	4.71903	0.726922
P27929	NAM9	37S ribosomal protein NAM9, mitochondrial	18	5.97682	5.82078	5.24262	5.68007	4.78399	4.78695	4.88543	4.81879	0.848368	5.45665	5.61477	5.37198	5.48113	0.964976	5.39447	5.18671	5.32795	5.30304	0.933622
P38921	PET8	Putative mitochondrial carrier protein PET8	5	4.97702	5.76573	6.63403	5.79226	4.74391	4.89796	5.10103	4.9143	0.848425	5.98568	4.93295	5.4302	5.44961	0.940843	4.21682	4.13438	4.16574	4.17231	0.720326
P38701	RPS20	40S ribosomal protein S20	109	6.8002	6.30882	5.91835	6.34246	5.36405	5.33508	5.44501	5.38138	0.848469	6.16128	5.73254	5.56272	5.81885	0.917444	5.33373	4.87024	4.85696	5.02031	0.79154
Q06214	JIP5	WD repeat-containing protein JIP5	20	6.79357	6.51673	5.91427	6.40819	5.44675	5.37325	5.49488	5.43829	0.848647	6.28619	5.82969	5.74146	5.95245	0.928881	4.94707	4.60047	5.02246	4.85667	0.757884
Q02961	YPL113C	Putative 2-hydroxyacid dehydrogenase YPL113C	2	6.4521	6.54359	5.67485	6.22351	5.50337	5.53101	4.81127	5.28188	0.848698	5.98344	5.31327	4.98604	5.42758	0.872109	4.97132	4.84305	4.94311	4.91916	0.790415
P0C5R9	YPR170W-B	V-type proton ATPase subunit f	3	6.78972	5.51765	5.30813	5.87183	4.9642	4.84907	5.13726	4.98351	0.848714	6.16147	5.63509	4.75069	5.51575	0.939357	5.52991	4.82996	5.28561	5.21516	0.888166
P38430	YMR262W	Uncharacterized deoxyribonuclease YMR262W	10	6.62098	6.16272	5.53795	6.10722	5.10391	5.02798	5.42372	5.1852	0.849029	5.73055	5.83577	5.97532	5.84721	0.957427	4.87754	4.75652	5.95682	5.19696	0.850954
Q12046	CWC2	Pre-mRNA-splicing factor CWC2	11	6.54198	6.26263	5.8627	6.22244	5.40257	5.41838	5.02932	5.28342	0.849092	6.38108	5.68882	5.46197	5.84396	0.939175	5.06309	4.87686	4.80567	4.91521	0.789917
Q04347	BUD22	Bud site selection protein 22	9	6.19393	5.55134	5.15252	5.6326	5.05853	4.8727	4.41854	4.78326	0.84921	5.8308	5.05788	4.80197	5.23022	0.928562	5.46788	5.27093	6.03933	5.59271	0.992919
P05755	RPS9B	40S ribosomal protein S9-B	4	5.86474	5.43597	6.46219	5.92097	4.47536	5.26521	5.34507	5.02855	0.849278	6.51	6.75587	4.11298	5.79295	0.978379	5.21315	5.13845	5.95856	5.43672	0.918215
P53124	PCL10	PHO85 cyclin-10	1	6.45625	4.58565	5.23444	5.42545	4.74349	4.08131	4.99994	4.60825	0.849376	5.07336	4.80823	4.34263	4.74141	0.87392	3.87238	4.17712	4.95516	4.33489	0.798992
P38702	LEU5	Mitochondrial carrier protein LEU5	4	5.64894	5.6296	5.50518	5.59457	4.84172	4.59612	4.81842	4.75209	0.84941	5.68158	4.99578	4.97898	5.21878	0.932829	4.84488	4.95954	4.98994	4.93145	0.881471
P53736	YNR040W	Uncharacterized protein YNR040W	12	6.5758	6.34257	6.34514	6.42117	5.21721	5.47985	5.66912	5.45539	0.849595	6.02213	5.78432	5.48078	5.76241	0.897408	5.10747	4.89331	5.33243	5.11107	0.795972
P05745	RPL36A	60S ribosomal protein L36-A	16	6.68141	5.97044	6.23089	6.29425	5.08611	5.39208	5.56479	5.34766	0.849611	6.34521	5.36302	5.20348	5.63724	0.895617	5.01569	4.92914	4.69981	4.88155	0.775557
P39015	STM1	Suppressor protein STM1	173	7.20363	6.68511	6.35351	6.74742	5.78815	5.66654	5.74442	5.73304	0.849664	6.56693	6.34531	5.7665	6.22625	0.92276	4.76681	4.47114	4.39214	4.54336	0.673349
P38819	ERP5	Protein ERP5	1	6.34523	6.2395	5.83067	6.13847	5.45322	5.1385	5.06127	5.21766	0.849995	6.29605	5.67398	5.45884	5.80962	0.946429	4.92373	4.42056	4.9096	4.7513	0.77402
P0CX37	RPS6A	40S ribosomal protein S6-A	86	6.56152	6.16417	5.70181	6.1425	5.20104	5.19724	5.26904	5.22244	0.850214	5.88595	5.81738	5.26531	5.65621	0.920832	5.60955	5.19861	5.34239	5.38352	0.876437
P07270	PHO4	Phosphate system positive regulatory protein PHO4	1	7.27395	5.76731	4.29472	5.77866	5.63408	4.90333	4.20206	4.91316	0.850224	6.41923	6.70588	5.83392	6.31968	1.09362	5.864	5.81912	6.2025	5.96187	1.03171
P46963	CTK3	CTD kinase subunit gamma	1	6.08784	6.86775	5.4134	6.123	4.80064	5.5447	5.27461	5.20665	0.850343	5.98279	5.64693	5.00921	5.54631	0.905816	4.94705	5.94616	4.59782	5.16368	0.843325
P30657	PRE4	Proteasome subunit beta type-7	30	6.75841	6.22561	6.31641	6.43348	5.40863	5.55762	5.45688	5.47438	0.85092	6.79923	6.08237	5.8346	6.23873	0.96973	4.86289	4.47085	4.76005	4.69793	0.730232
Q12515	PAR32	Protein PAR32	13	7.37173	6.7006	6.33425	6.80219	5.92897	5.7102	5.7276	5.78892	0.851038	6.31361	5.81685	5.86855	5.99967	0.88202	4.59214	4.4351	4.74486	4.5907	0.674885
P53962	YNL035C	Uncharacterized WD repeat-containing protein YNL035C	28	5.28155	5.48545	5.29363	5.35354	4.6188	4.52479	4.52602	4.55654	0.851125	5.36179	5.35391	5.17991	5.29854	0.989725	4.88289	4.29637	4.58214	4.58713	0.856841
P32571	DOA4	Ubiquitin carboxyl-terminal hydrolase 4	16	5.94973	5.85958	5.91014	5.90648	5.04577	4.91379	5.12375	5.02777	0.851229	5.78722	5.40437	5.55283	5.58147	0.944974	5.6452	5.52199	6.1384	5.76853	0.976644
Q07560	CRD1	Cardiolipin synthase (CMP-forming)	3	6.55012	5.61933	5.9812	6.05022	5.36228	4.94475	5.1437	5.15024	0.851249	5.83732	5.28091	5.37104	5.49642	0.908467	4.317	4.95314	4.59397	4.62137	0.763835
P09064	SUI3	Eukaryotic translation initiation factor 2 subunit beta	83	6.94786	6.52748	6.08754	6.52096	5.59505	5.60961	5.4491	5.55125	0.851294	6.47325	5.90631	5.78747	6.05568	0.928648	4.93609	4.56394	4.63532	4.71178	0.72256
P13134	KEX2	Kexin	5	7.0078	6.99946	5.44481	6.48402	5.67643	5.55493	5.33057	5.52064	0.851422	6.32627	5.52051	5.92077	5.92252	0.913402	5.24784	5.15876	5.51456	5.30705	0.818482
Q12001	ALG6	Dolichyl pyrophosphate Man9GlcNAc2 alpha-1,3-glucosyltransferase	4	8.27245	6.89829	6.56856	7.24643	6.70618	6.04202	5.76127	6.16982	0.851429	7.73675	6.27047	6.75557	6.92093	0.955081	5.15329	4.69758	4.95931	4.93673	0.681263
Q06676	YFT2	Acyl-coenzyme A diphosphatase YFT2	1	6.2161	6.24905	6.83038	6.43184	5.80999	5.29781	5.32146	5.47642	0.851454	6.77265	6.20803	6.30147	6.42738	0.999307	5.22681	5.43987	4.92931	5.19866	0.80827
Q08281	RTC1	Restriction of telomere capping protein 1	9	6.42123	6.33793	6.03255	6.2639	5.36328	5.55588	5.09227	5.33714	0.852048	6.79814	5.85454	6.24395	6.29888	1.00558	4.9542	4.47216	4.87195	4.7661	0.760884
P50945	MIC27	MICOS complex subunit MIC27	9	6.53018	5.37909	5.53297	5.81408	4.84388	5.14348	4.87862	4.95533	0.852298	5.93366	5.47052	5.21669	5.54029	0.952909	5.28203	4.60893	4.54268	4.81121	0.827511
P38616	YGP1	Protein YGP1	71	3.46218	4.17499	3.90294	3.8467	2.98515	3.46743	3.38311	3.27856	0.852305	3.45447	3.03616	3.59812	3.36292	0.874233	6.91066	6.26891	8.20445	7.12801	1.85302
P40036	GIP2	GLC7-interacting protein 2	6	6.19621	6.46062	5.18159	5.94614	4.776	5.14781	5.2847	5.0695	0.85257	5.21859	5.25136	5.70003	5.38999	0.906469	6.249	5.94675	6.73134	6.30903	1.06103
Q02825	SEN54	tRNA-splicing endonuclease subunit SEN54	5	6.90402	6.26271	5.89616	6.3543	5.67948	5.54026	5.03568	5.41847	0.852726	6.13142	5.59281	5.55116	5.75846	0.906231	5.01799	4.57266	4.97146	4.85404	0.763898
P32623	UTR2	Probable glycosidase CRH2	8	7.85094	7.1685	7.22692	7.41545	6.38913	6.46427	6.11775	6.32372	0.852775	7.78032	7.21663	6.65769	7.21821	0.973401	4.56722	3.92828	4.11267	4.20272	0.566752
P53286	BTN2	Protein BTN2	4	6.99479	6.53007	5.58861	6.37116	6.00711	5.07567	5.21683	5.4332	0.852781	5.30263	5.17138	5.93819	5.47073	0.858672	5.38874	5.15392	4.48316	5.00861	0.786138
P25349	YCP4	Flavoprotein-like protein YCP4	64	6.37306	6.43907	6.40283	6.40499	5.46157	5.48	5.44521	5.46226	0.852814	6.6634	5.6495	5.82805	6.04698	0.944106	4.84277	4.59652	4.57254	4.67061	0.729215
Q12301	YDL180W	Uncharacterized membrane protein YDL180W	1	5.93177	6.04844	5.17879	5.71967	5.02901	4.59663	5.0167	4.88078	0.853333	5.504	5.29918	4.93092	5.2447	0.916959	6.54636	5.89059	8.38873	6.94189	1.21369
P29467	MEI4	Meiosis-specific protein MEI4	2	5.47686	4.87038	5.46802	5.27175	4.67865	4.24774	4.5698	4.49873	0.853365	4.46435	4.35478	4.59415	4.47109	0.848123	6.15862	6.5164	6.50872	6.39458	1.21299
P37292	SHM1	Serine hydroxymethyltransferase, mitochondrial	141	7.10499	6.30271	6.83067	6.74612	5.97805	5.5602	5.73655	5.75827	0.853567	6.84731	6.40058	6.16435	6.47075	0.95918	5.36187	5.20665	4.45041	5.00631	0.742102
P28000	RPC19	DNA-directed RNA polymerases I and III subunit RPAC2	2	4.9126	7.76437	6.64046	6.43914	4.89041	6.01598	5.58242	5.49627	0.853572	5.52633	5.92098	6.62725	6.02485	0.935661	4.28704	3.61645	5.02976	4.31108	0.669512
Q03835	GRX3	Monothiol glutaredoxin-3	14	6.31619	6.34723	5.28021	5.98121	5.19467	5.29584	4.83104	5.10718	0.853871	5.48226	5.33081	5.90278	5.57195	0.931576	5.34602	5.4475	5.15206	5.31519	0.888649
P38836	ECM14	Inactive metallocarboxypeptidase ECM14	24	7.32317	6.70392	6.75573	6.92761	5.93543	6.02934	5.78318	5.91598	0.853972	7.09181	6.38501	5.99062	6.48915	0.936708	5.30075	4.89792	5.12095	5.10654	0.737129
P41056	RPL33B	60S ribosomal protein L33-B	44	6.54082	5.8961	5.81531	6.08408	5.16153	5.20558	5.22296	5.19669	0.854146	6.15683	5.69323	5.46321	5.77109	0.948556	5.35083	4.97893	5.12238	5.15071	0.846589
Q08562	ULS1	ATP-dependent helicase ULS1	6	5.96246	5.39616	5.54293	5.63385	5.21254	4.74096	4.48365	4.81238	0.854191	5.43432	5.6529	5.24141	5.44288	0.966103	5.72338	6.19022	7.10295	6.33885	1.12514
P05150	ARG3	Ornithine carbamoyltransferase	7	3.86006	3.68875	3.82598	3.7916	3.15522	3.3346	3.22901	3.23961	0.854418	3.49754	3.30635	3.20735	3.33708	0.880125	8.41085	8.86702	9.17819	8.81869	2.32585
P23797	GPI12	N-acetylglucosaminyl-phosphatidylinositol de-N-acetylase	10	5.84698	5.79593	5.14162	5.59484	4.94444	4.68364	4.72048	4.78285	0.854868	5.12192	4.9749	5.21557	5.10413	0.912292	5.37355	7.80205	5.9742	6.38327	1.14092
P38783	FYV4	Protein FYV4, mitochondrial	1	6.1267	6.24359	5.83669	6.06899	4.62243	4.4456	6.49671	5.18825	0.854878	5.30498	4.58301	3.23874	4.37558	0.720972	4.42617	5.73825	3.3839	4.51611	0.744128
Q12280	IQG1	Ras GTPase-activating-like protein IQG1	15	6.97811	7.52791	6.84724	7.11775	5.69566	6.37309	6.18729	6.08535	0.854953	8.30283	7.26739	6.66648	7.41223	1.04137	4.87313	3.82131	4.03117	4.24187	0.595956
Q03880	PKR1	V-type ATPase assembly factor PKR1	2	6.71844	6.3952	6.64748	6.58704	5.58727	5.96728	5.34608	5.63354	0.855247	7.42203	5.98652	6.00059	6.46971	0.982188	5.65798	5.1073	5.16351	5.3096	0.806067
P25642	IMG2	54S ribosomal protein IMG2, mitochondrial	13	6.30499	5.68678	5.7774	5.92306	4.86149	5.14734	5.18897	5.06593	0.85529	6.00384	5.60605	5.52392	5.71127	0.964244	5.85837	5.49673	6.06115	5.80542	0.980139
P42844	ZIM17	Mitochondrial protein import protein ZIM17	3	6.89612	5.39816	5.44831	5.9142	5.31361	4.66931	5.1948	5.05924	0.85544	5.90524	5.18511	5.05257	5.38097	0.90984	5.0686	5.46987	5.25438	5.26428	0.89011
P40578	MGA2	Protein MGA2	4	6.21373	6.0252	5.96179	6.06691	5.2191	4.96823	5.38465	5.19066	0.855569	5.4862	5.17789	5.50242	5.38884	0.888235	5.81854	6.34044	7.0227	6.39389	1.0539
Q04922	MFB1	Mitochondrial F-box protein MFB1	10	6.71552	6.03621	6.18333	6.31169	5.51751	5.22482	5.45991	5.40075	0.855674	5.99062	5.77746	5.59106	5.78638	0.916772	5.15206	5.34169	5.44759	5.31378	0.841895
P05739	RPL6B	60S ribosomal protein L6-B	38	6.28624	5.9227	5.79685	6.00193	5.1424	4.9807	5.28562	5.13624	0.855765	5.90237	5.69273	5.51412	5.70307	0.950207	5.38159	5.35168	5.38121	5.37149	0.894961
P21147	OLE1	Acyl-CoA desaturase 1	44	6.42826	5.6957	5.67821	5.93406	5.14433	4.96094	5.13801	5.08109	0.85626	5.62857	5.86012	5.53763	5.67544	0.956418	6.13936	5.47288	7.55339	6.38854	1.07659
P53177	TYW3	tRNA wybutosine-synthesizing protein 3	27	6.92548	6.62005	6.41449	6.65334	5.67378	5.73032	5.69019	5.6981	0.856426	6.62309	6.17046	6.06905	6.28753	0.945019	5.18125	4.91636	5.33663	5.14475	0.773258
P39540	ELO1	Elongation of fatty acids protein 1	10	7.05941	6.70492	6.23658	6.66697	5.58985	5.77641	5.76615	5.7108	0.856582	6.71362	5.99183	6.11641	6.27395	0.94105	4.88235	4.50195	4.94066	4.77499	0.716215
Q06538	CSC1	Calcium permeable stress-gated cation channel 1	10	6.59133	6.23174	6.12774	6.31694	5.41225	5.46732	5.35629	5.41195	0.856737	5.99286	5.61514	5.48811	5.6987	0.902131	5.04414	5.03715	5.18105	5.08745	0.805366
P40107	VRG4	GDP-mannose transporter 1	2	6.86922	6.75779	6.06666	6.56456	5.05685	6.25146	5.56977	5.62603	0.857031	6.94862	6.24513	6.57758	6.59044	1.00394	4.55217	4.76235	4.56076	4.62509	0.704555
P36080	RRP14	Ribosomal RNA-processing protein 14	19	6.60466	5.94953	5.85199	6.13539	5.28023	5.3108	5.18751	5.25951	0.857241	6.36398	5.70764	5.53288	5.86817	0.956445	5.32194	4.99057	5.57036	5.29429	0.86291
P18414	ERD2	ER lumen protein-retaining receptor	3	6.90369	6.792	6.04856	6.58142	6.01397	5.61244	5.30405	5.64349	0.857488	6.78761	5.98964	6.78632	6.52119	0.990849	4.64151	4.53258	4.51793	4.56401	0.693469
P54784	ORC1	Origin recognition complex subunit 1	17	6.37693	6.1714	5.71971	6.08935	5.22918	5.29864	5.13702	5.22161	0.8575	5.63306	5.33242	5.62727	5.53092	0.908294	5.20942	5.37076	5.42286	5.33435	0.876013
P33759	MRPS5	37S ribosomal protein S5, mitochondrial	8	5.18766	5.05973	4.77418	5.00719	4.0662	4.31796	4.49693	4.2937	0.857506	4.14196	5.0683	4.59692	4.60239	0.919157	6.01231	5.86281	4.97388	5.61633	1.12165
P53583	MPA43	Protein MPA43	3	6.31114	5.86398	5.68455	5.95322	5.44244	5.1136	4.75936	5.10513	0.857541	4.93284	5.86839	6.14557	5.64893	0.948887	5.05654	4.95865	5.69451	5.23657	0.879619
Q03102	YML131W	Uncharacterized membrane protein YML131W	24	6.75268	5.98843	5.69201	6.14437	5.58552	5.11064	5.11262	5.26959	0.857629	6.26039	5.54355	5.49532	5.76642	0.938488	5.59774	5.54031	5.61456	5.5842	0.908832
P53317	NOP19	Nucleolar protein 19	4	6.07103	6.00545	5.41195	5.82948	5.08437	5.226	4.68881	4.99973	0.857663	6.14023	5.90652	4.84222	5.62966	0.965722	5.08903	4.78393	5.70982	5.19426	0.891034
Q06170	YLR326W	Uncharacterized membrane protein YLR326W	7	5.99213	5.90322	5.58725	5.82753	5.18899	4.87007	4.93562	4.99823	0.857692	5.37478	5.01264	5.32077	5.23606	0.898504	6.20169	6.34287	6.85279	6.46578	1.10952
P40486	SHQ1	Protein SHQ1	11	6.21078	6.16752	5.6177	5.99867	5.33648	5.07918	5.02122	5.14563	0.857795	5.96947	5.7104	5.35539	5.67842	0.946614	5.42189	4.99107	5.14954	5.1875	0.864776
P36064	CMC1	COX assembly mitochondrial protein	4	5.26711	5.63371	5.26203	5.38762	4.40858	4.75798	4.69848	4.62168	0.857834	5.22956	4.50564	4.73391	4.82304	0.895208	6.67223	6.33604	6.96205	6.65677	1.23557
P34240	ZRT3	Zinc-regulated transporter 3	7	7.14313	6.79021	6.35169	6.76168	6.15191	5.87587	5.37741	5.80173	0.858031	6.6197	6.31335	5.45713	6.13006	0.906589	5.35865	5.10095	5.80062	5.42007	0.801587
Q01163	RSM23	37S ribosomal protein S23, mitochondrial	29	5.87498	5.64714	5.57487	5.699	4.8363	4.79631	5.03726	4.88996	0.858038	5.40899	5.22625	5.11524	5.25016	0.921243	5.3572	5.33093	5.14264	5.27692	0.925939
P53863	JJJ1	J protein JJJ1	7	6.22214	6.12558	6.0984	6.14871	5.20609	5.07155	5.55245	5.2767	0.85818	5.57234	5.71465	5.41462	5.5672	0.905427	5.50563	4.84619	5.63928	5.33037	0.866909
P53881	MRPL22	54S ribosomal protein L22, mitochondrial	13	5.97891	5.78319	5.92807	5.89672	5.03719	5.07177	5.07945	5.0628	0.858579	6.02036	5.25357	5.13937	5.4711	0.92782	4.81664	4.51519	4.62619	4.65267	0.789027
P40433	PFK26	6-phosphofructo-2-kinase 1	25	6.11246	6.25875	6.13126	6.16749	5.00002	5.46276	5.42308	5.29529	0.858581	6.59686	5.45111	5.68096	5.90964	0.958193	5.69261	5.16442	6.18795	5.68166	0.921227
P42838	LEM3	Alkylphosphocholine resistance protein LEM3	10	6.72152	6.15726	5.95258	6.27712	5.37951	5.31552	5.47385	5.38963	0.858615	6.43235	6.07822	5.49384	6.00147	0.956087	5.84628	5.0777	6.06038	5.66145	0.901919
Q3E772	LSO2	Protein LSO2	14	5.70297	5.60967	6.0875	5.80005	4.89929	5.01215	5.03032	4.98059	0.858715	6.53454	5.41372	5.37795	5.7754	0.995751	4.84957	4.28258	4.64077	4.59097	0.791541
P36519	MRPL7	54S ribosomal protein L7, mitochondrial	10	6.46724	6.04811	5.86552	6.12696	5.37899	5.18496	5.22142	5.26179	0.858793	6.41291	5.44207	5.8303	5.89509	0.962157	5.38946	4.83736	5.50394	5.24359	0.855822
P52868	CWC23	Pre-mRNA-splicing factor CWC23	2	5.71093	7.20606	5.53179	6.14959	5.09411	5.40283	5.35122	5.28272	0.859036	6.34487	6.73709	6.01365	6.3652	1.03506	4.81813	4.8385	4.46575	4.70746	0.765491
P32361	IRE1	Serine/threonine-protein kinase/endoribonuclease IRE1	5	6.65092	6.49381	6.82797	6.65757	5.51073	5.31416	6.33369	5.71953	0.859102	6.30835	5.56265	5.99698	5.95599	0.89462	5.27391	4.8725	5.60747	5.25129	0.788771
Q02208	TOF2	Topoisomerase 1-associated factor 2	5	6.22312	5.94421	5.6382	5.93518	5.10329	5.0261	5.16757	5.09899	0.859113	5.00996	5.32624	5.1711	5.1691	0.870926	5.84459	5.44843	5.97668	5.75657	0.969907
P53080	EDC1	Enhancer of mRNA-decapping protein 1	5	8.68454	7.56648	7.28934	7.84679	6.40219	7.06389	6.75779	6.74129	0.859115	8.71615	7.02287	7.10888	7.61597	0.970584	3.86719	3.77341	3.3011	3.64723	0.464806
Q08299	ENB1	Siderophore iron transporter ENB1	9	7.87196	6.67742	6.89543	7.14827	6.51064	5.89283	6.02129	6.14159	0.859171	6.60669	6.30036	6.41771	6.44159	0.901139	6.42465	6.32417	6.86634	6.53839	0.914681
P43586	LOC1	60S ribosomal subunit assembly/export protein LOC1	16	6.84298	5.97226	5.56256	6.12593	5.25403	5.20424	5.33253	5.2636	0.859232	5.88911	5.54803	5.15919	5.53211	0.903064	5.14605	5.11017	5.31111	5.18911	0.847073
P11076	ARF1	ADP-ribosylation factor 1	17	6.53979	6.4296	5.76158	6.24366	5.27321	5.53245	5.2897	5.36512	0.859291	6.12063	6.06016	5.81217	5.99765	0.960599	5.56751	4.94948	5.13685	5.21795	0.83572
P40017	YAT2	Carnitine O-acetyltransferase YAT2	4	3.82175	3.66262	4.81511	4.09983	3.5375	3.68549	3.35041	3.52447	0.859662	4.09623	3.94856	3.14513	3.72997	0.909788	5.76628	6.04776	4.45856	5.4242	1.32303
P25568	ATG22	Autophagy-related protein 22	6	5.92827	6.91498	6.02366	6.28897	5.41937	5.46843	5.33464	5.40748	0.859836	5.59284	5.61611	5.93014	5.71303	0.908421	5.71858	5.56789	6.3265	5.87099	0.933538
Q02724	ULP1	Ubiquitin-like-specific protease 1	12	6.41019	6.21453	6.07724	6.23399	5.59075	5.29805	5.19256	5.36045	0.859876	6.12785	5.51288	5.44655	5.69576	0.913663	5.34447	5.10659	5.49034	5.3138	0.852392
P20457	PRI2	DNA primase large subunit	8	6.45829	5.99178	5.70166	6.05058	5.39034	5.02028	5.2008	5.20381	0.860051	5.26425	5.66977	5.80742	5.58048	0.922305	5.88437	5.61141	6.11615	5.87064	0.970262
P07252	CBP1	Cytochrome B pre-mRNA-processing protein 1	4	6.17229	5.2828	5.42378	5.62629	4.77934	4.9193	4.81865	4.8391	0.860087	5.52155	5.62922	5.07949	5.41009	0.961573	5.90787	5.51382	5.8863	5.76933	1.02542
Q12692	HTZ1	Histone H2A.Z	11	7.28345	6.15986	5.91064	6.45132	5.52255	5.47897	5.64852	5.55001	0.860292	6.49153	6.09886	5.67182	6.0874	0.943591	4.75359	4.71927	4.63572	4.70286	0.728977
P38994	MSS4	Phosphatidylinositol 4-phosphate 5-kinase MSS4	11	6.9681	6.26446	5.96996	6.40084	5.43659	5.56317	5.52114	5.50697	0.860351	6.46763	5.72891	5.49054	5.89569	0.921081	5.42937	5.43573	5.78409	5.54973	0.867032
P38744	YHL018W	Putative pterin-4-alpha-carbinolamine dehydratase	2	6.04521	5.94453	6.28367	6.09114	5.22899	5.0336	5.45929	5.24063	0.860369	6.3548	5.50398	5.22534	5.69471	0.934917	4.59814	4.88026	3.91562	4.46467	0.732979
P40210	SIP5	Protein SIP5	16	6.02096	5.81357	6.06809	5.96754	5.06078	5.16265	5.18233	5.13525	0.860531	6.33967	5.5236	5.53016	5.79781	0.971558	5.20846	4.70093	5.45365	5.12101	0.858145
Q01649	CIK1	Spindle pole body-associated protein CIK1	3	7.73913	7.1296	6.69062	7.18645	6.65159	6.24079	5.66423	6.18554	0.860722	6.2657	6.96026	7.78536	7.00377	0.97458	4.62924	4.3686	4.1105	4.36945	0.608012
P08468	PET111	Protein PET111, mitochondrial	1	6.18894	7.6116	5.32612	6.37555	5.34335	5.93543	5.18777	5.48885	0.860921	6.22055	6.04874	4.94305	5.73745	0.899914	6.28061	6.23344	5.65091	6.05499	0.949719
P39742	SEC72	Translocation protein SEC72	6	7.61279	6.59474	6.87265	7.02673	6.21873	6.14583	5.78421	6.04959	0.86094	7.51587	6.75635	6.22096	6.83106	0.972154	4.76248	4.31084	4.21019	4.42784	0.630142
Q08967	FLC1	Flavin carrier protein 1	3	5.59278	6.2456	5.76459	5.86766	5.0473	4.85837	5.25315	5.05294	0.861151	5.95677	5.47859	5.30948	5.58161	0.951251	6.49782	6.50961	6.8716	6.62634	1.1293
P32854	PEP12	Syntaxin PEP12	6	6.1458	6.14557	6.24297	6.17811	5.54712	5.18816	5.22614	5.32047	0.861181	6.16675	5.82506	5.87233	5.95471	0.96384	5.45052	5.58388	5.44866	5.49435	0.889325
P21826	DAL7	Malate synthase 2	1	3.28756	4.69407	9.9305	5.97071	3.16082	5.35746	6.90923	5.1425	0.861288	5.5499	4.1308	7.2219	5.6342	0.94364	2.49644	2.768	5.28648	3.51697	0.589038
P15315	CUP2	Transcriptional activator protein CUP2	1	6.79006	5.98724	6.55167	6.44299	4.88068	6.65435	5.11287	5.5493	0.861293	6.32565	5.98929	4.50908	5.60801	0.870404	4.92416	4.9286	5.27343	5.04206	0.782566
Q12403	ERP3	Protein ERP3	10	6.54771	5.92988	6.16398	6.21386	5.32861	5.21471	5.51353	5.35228	0.861346	6.40637	5.86556	5.39633	5.88942	0.947788	4.94302	4.88101	5.58829	5.13744	0.826772
P05374	CHO2	Phosphatidylethanolamine N-methyltransferase	68	6.39356	6.29112	6.29987	6.32818	5.36573	5.45321	5.53342	5.45079	0.861351	6.10714	5.69345	5.73179	5.84413	0.923508	5.10499	4.89044	4.89643	4.96395	0.78442
P11353	HEM13	Oxygen-dependent coproporphyrinogen-III oxidase	47	6.34028	6.39642	6.73875	6.49182	5.63273	5.3845	5.75834	5.59186	0.86137	6.32609	7.04089	6.30942	6.5588	1.01032	5.22574	5.33192	5.50137	5.35301	0.824578
P40528	SYG1	Protein SYG1	12	6.37771	5.75709	5.75449	5.9631	5.07472	5.24006	5.09888	5.13789	0.861614	5.94395	5.66302	5.24834	5.61844	0.942201	5.8611	5.05902	5.76719	5.56244	0.93281
P15891	ABP1	Actin-binding protein	139	6.7437	7.13356	6.88578	6.92101	5.75408	6.15889	5.98013	5.96437	0.861777	7.13824	6.16339	6.40708	6.56957	0.949221	4.84498	4.35679	4.22354	4.4751	0.646597
P47013	LCB3	Dihydrosphingosine 1-phosphate phosphatase LCB3	6	6.51215	5.75691	6.31454	6.19453	5.26799	5.33449	5.41249	5.33832	0.86178	6.59568	5.74328	5.89228	6.07708	0.981039	5.79398	5.74427	5.9928	5.84368	0.943361
Q04149	MUS81	Crossover junction endonuclease MUS81	1	6.42079	5.89671	6.15967	6.15906	5.65546	4.58995	5.68404	5.30982	0.862115	6.93539	5.56218	5.3488	5.94879	0.965861	4.59642	4.45373	4.64172	4.56396	0.741016
P40523	YIL055C	Uncharacterized protein YIL055C	4	5.70863	5.85366	6.11812	5.89347	5.004	4.89686	5.34238	5.08108	0.862154	6.5222	5.10363	5.22944	5.61842	0.95333	5.02311	4.8577	6.22679	5.3692	0.911042
P08465	MET2	Homoserine O-acetyltransferase	1	6.35939	4.90317	4.65286	5.30514	4.5003	4.54748	4.67398	4.57392	0.862168	4.11021	5.15832	6.27474	5.18109	0.976617	5.93542	7.61949	8.40975	7.32155	1.38009
P43597	YFR016C	Uncharacterized protein YFR016C	96	6.50827	8.09969	7.22306	7.27701	5.91101	6.67978	6.23227	6.27435	0.862216	6.60671	6.607	7.36613	6.85995	0.942688	4.50467	4.1189	4.06505	4.22954	0.58122
P38866	FMO1	Thiol-specific monooxygenase	2	6.40073	5.94324	6.01461	6.11953	5.0793	5.22129	5.52998	5.27686	0.862298	5.82919	5.61335	5.30394	5.58216	0.912188	5.07634	5.18241	6.7068	5.65518	0.924121
Q06636	GPI11	Glycosylphosphatidylinositol anchor biosynthesis protein 11	2	7.19298	5.8634	5.92667	6.32768	4.93059	5.88938	5.5505	5.45682	0.862373	6.58911	5.41322	5.76267	5.92167	0.935835	4.76635	4.64289	5.26163	4.89029	0.772841
P34072	MKS1	Negative regulator of RAS-cAMP pathway	6	6.83787	5.77032	5.86605	6.15808	5.42223	5.13266	5.37708	5.31066	0.862388	6.17431	5.91755	6.22954	6.10713	0.991727	5.44036	5.27554	5.46969	5.3952	0.876117
P01119	RAS1	Ras-like protein 1	25	6.859	6.88214	6.82814	6.85643	6.22299	5.78401	5.73489	5.91396	0.862543	6.84661	6.41712	6.25309	6.50561	0.948833	4.91684	4.70515	4.73351	4.78517	0.69791
P14905	CBS2	Cytochrome B translational activator protein CBS2	7	6.39479	5.90653	5.45183	5.91772	4.85782	5.40747	5.04814	5.10448	0.862575	5.87344	5.41537	4.92021	5.40301	0.913022	6.97013	6.72005	6.93262	6.87427	1.16164
P40098	FMP10	Uncharacterized mitochondrial membrane protein FMP10	16	6.24809	6.2378	6.03546	6.17378	5.18715	5.30519	5.48402	5.32545	0.862592	6.2791	5.69627	5.67719	5.88419	0.953093	5.70959	5.22729	5.81729	5.58472	0.904587
P40309	KHA1	K(+)/H(+) antiporter 1	3	6.83831	6.36485	6.27437	6.49251	4.75217	6.17008	5.87928	5.60051	0.862611	5.79833	5.93415	6.3227	6.01839	0.926975	5.59478	5.19594	5.38012	5.39028	0.830231
Q99216	PNO1	Pre-rRNA-processing protein PNO1	11	5.47879	4.81302	4.73527	5.00903	4.74146	4.11668	4.10475	4.32096	0.862635	4.74828	4.78879	4.42396	4.65368	0.929058	6.41731	6.35835	7.92589	6.90052	1.37762
P0CX51	RPS16A	40S ribosomal protein S16-A	78	6.69316	5.96493	5.8011	6.15306	5.31273	5.19196	5.41928	5.30799	0.862658	6.06416	5.69688	5.41694	5.72599	0.930592	5.34477	4.94731	5.1131	5.13506	0.834553
P09435	SSA3	Heat shock protein SSA3	210	5.1237	5.44414	5.16548	5.24444	4.2389	4.83488	4.49881	4.5242	0.862665	5.62584	5.53688	5.56141	5.57471	1.06298	6.27753	6.07945	5.46466	5.94055	1.13273
P36029	TPO5	Polyamine transporter TPO5	9	7.14989	6.1507	5.60445	6.30168	5.61533	5.43331	5.26437	5.43767	0.862892	6.36118	5.83491	5.96358	6.05322	0.960573	5.48182	5.59763	5.89419	5.65788	0.897837
P54999	SMX3	Small nuclear ribonucleoprotein F	1	6.38053	6.03391	6.89615	6.43686	5.52432	5.5835	5.55746	5.55509	0.863012	6.55824	6.00608	4.90574	5.82335	0.904688	4.89522	4.70497	4.09765	4.56595	0.709343
Q12082	YDL157C	Uncharacterized protein YDL157C, mitochondrial	5	5.64622	5.40232	5.42766	5.49207	4.73667	4.75317	4.73035	4.74006	0.863075	6.62887	4.89745	5.46113	5.66248	1.03103	4.1969	3.97466	4.43082	4.20079	0.764884
P47026	GWT1	GPI-anchored wall transfer protein 1	6	6.91741	6.5661	6.30332	6.59561	5.57749	5.72223	5.78668	5.69547	0.863524	6.85402	5.92973	6.10878	6.29751	0.954803	5.28939	5.16846	5.20969	5.22251	0.791817
P53933	APP1	Phosphatidate phosphatase APP1	4	6.27426	5.99322	6.00772	6.09173	5.6987	5.25191	4.83112	5.26058	0.86356	5.75615	6.06185	5.60358	5.80719	0.953291	5.30984	4.9584	5.04093	5.10306	0.837702
O14467	MBF1	Multiprotein-bridging factor 1	69	5.77215	5.40036	5.32644	5.49965	4.63733	4.71333	4.89866	4.74977	0.86365	5.70108	4.86011	4.63788	5.06636	0.921214	5.28294	4.88467	5.46009	5.20923	0.947194
P40099	FAU1	5-formyltetrahydrofolate cyclo-ligase	8	6.72094	6.13125	5.67066	6.17428	5.25641	5.19733	5.54432	5.33269	0.863693	6.0888	6.00737	5.42621	5.84079	0.945987	5.12243	5.07323	4.88521	5.02696	0.814177
P35723	YET1	Endoplasmic reticulum transmembrane protein 1	20	6.32668	6.00107	6.59597	6.30791	5.26324	5.66101	5.4212	5.44848	0.863755	7.0278	5.90349	5.76463	6.23197	0.987962	4.59892	4.45902	4.68152	4.57982	0.726044
P32356	NTH1	Cytosolic neutral trehalase	114	5.77948	6.15319	6.27131	6.06799	5.10721	5.33538	5.28156	5.24138	0.863775	6.59807	5.73351	5.93136	6.08765	1.00324	4.82585	4.52949	4.14893	4.50142	0.741831
Q07834	YLL032C	KH domain-containing protein YLL032C	27	6.63234	6.49787	6.14609	6.42543	5.65368	5.34287	5.65717	5.55124	0.863948	6.00735	5.91885	5.83833	5.92151	0.921574	5.13075	4.64205	4.81472	4.86251	0.756759
P25340	ERG4	Delta(24(24(1)))-sterol reductase ERG4	37	7.18681	6.59199	5.9128	6.56387	5.75566	5.62561	5.63227	5.67118	0.864	6.4353	6.1617	6.13469	6.2439	0.951253	5.21291	5.11894	5.9117	5.41452	0.824897
P38745	YHL017W	Uncharacterized membrane protein YHL071W	3	6.14628	6.7991	5.87026	6.27188	5.38457	5.69171	5.18093	5.41907	0.864026	5.43438	5.47553	5.88355	5.59782	0.892527	5.61018	6.04473	5.47651	5.71047	0.910488
P38904	SPP41	Protein SPP41	7	6.08039	6.23239	5.86354	6.05877	5.26557	5.30796	5.13344	5.23566	0.864145	5.55915	5.99892	5.60549	5.72119	0.944281	5.69581	5.46874	5.87937	5.68131	0.937699
P38326	SWC5	SWR1-complex protein 5	8	5.80623	6.59658	6.04291	6.14857	5.28488	5.30722	5.35255	5.31488	0.864409	6.01641	5.86984	5.74824	5.87816	0.956021	5.71574	5.24304	5.67275	5.54384	0.901647
P08004	CHS1	Chitin synthase 1	13	7.88745	7.17875	6.09541	7.05387	6.42182	6.02508	5.84628	6.09773	0.864451	6.49986	6.99305	6.67757	6.72349	0.953164	5.52588	5.09774	5.4027	5.34211	0.75733
P25644	PAT1	DNA topoisomerase 2-associated protein PAT1	45	7.43654	6.0675	5.83267	6.44557	5.69706	5.42408	5.59524	5.57213	0.864489	5.96116	5.45773	5.47785	5.63225	0.873817	5.34813	5.42063	5.58935	5.4527	0.845961
P36014	GPX1	Glutathione peroxidase-like peroxiredoxin 1	4	4.61373	4.58049	4.24987	4.48136	3.36652	3.85269	4.40319	3.87413	0.864499	5.05468	3.66908	3.83692	4.18689	0.93429	7.12645	6.72189	8.11832	7.32222	1.63393
P33296	UBC6	Ubiquitin-conjugating enzyme E2 6	14	5.68222	5.93639	5.90407	5.84089	5.26178	4.8792	5.00865	5.04988	0.864573	5.60641	6.52585	5.99816	6.04347	1.03468	5.60349	5.05294	5.86791	5.50811	0.943026
Q06389	FRQ1	Calcium-binding protein NCS-1	4	7.49435	6.78247	5.98179	6.75287	5.78219	6.30775	5.4256	5.83851	0.864597	5.422	5.92409	6.22821	5.8581	0.867498	4.97364	4.31427	4.84069	4.70953	0.697412
Q6Q560	ISD11	Protein ISD11	19	6.33291	5.98415	5.90823	6.0751	5.17919	5.4255	5.15794	5.25421	0.864877	6.28928	5.46869	5.5324	5.76346	0.948702	4.78342	4.49878	4.66808	4.65009	0.765435
P53551	HHO1	Histone H1	23	6.24229	5.66346	5.09069	5.66548	5.06909	4.77432	4.85728	4.90023	0.864928	5.62929	5.13603	5.09386	5.28639	0.933088	5.90027	5.91341	6.31266	6.04211	1.06648
P36528	MRPL17	54S ribosomal protein L17, mitochondrial	18	6.08591	5.83445	5.71737	5.87924	5.05095	4.99718	5.21125	5.08646	0.865156	5.4054	5.27787	5.38454	5.35594	0.910991	5.40492	5.09723	5.37146	5.2912	0.89998
Q03246	MRPS17	37S ribosomal protein S17, mitochondrial	21	5.68349	5.43599	5.47306	5.53085	4.52677	4.81053	5.01874	4.78535	0.865211	5.34011	5.36622	5.25121	5.31918	0.96173	5.74224	5.37905	5.23188	5.45106	0.985574
Q99344	UBA3	NEDD8-activating enzyme E1 catalytic subunit	1	8.187	7.13391	5.04212	6.78768	6.8276	5.04018	5.75291	5.87356	0.865328	7.18549	4.031	5.39864	5.53838	0.815946	6.33643	5.09772	3.92264	5.11893	0.754151
Q04053	SNX41	Sorting nexin-41	6	6.04766	6.26055	6.48596	6.26472	5.39511	5.66673	5.20146	5.4211	0.865337	6.14416	5.94488	5.76743	5.95216	0.950107	5.13356	4.91814	4.881	4.97757	0.794539
Q06146	YLR257W	Uncharacterized protein YLR257W	35	5.66618	5.76011	5.65411	5.69347	4.79278	4.86671	5.1214	4.92696	0.865371	5.44441	5.34145	5.44561	5.41049	0.950298	5.50974	5.39471	5.89247	5.59897	0.983403
P23641	MIR1	Mitochondrial phosphate carrier protein	96	5.70474	5.31975	5.05835	5.36095	4.62153	4.58944	4.70685	4.63927	0.865383	5.22952	4.59027	4.83029	4.88336	0.910914	4.59547	4.57911	4.16142	4.44533	0.829207
P40357	SEC9	Protein transport protein SEC9	17	6.15037	6.10622	5.72102	5.99254	5.32687	4.99754	5.23717	5.18719	0.865609	5.5761	5.28768	5.17323	5.34567	0.892055	5.51769	5.39339	5.68184	5.53097	0.922977
Q99297	ODC2	Mitochondrial 2-oxodicarboxylate carrier 2	29	5.47226	5.29304	5.11987	5.29506	4.56287	4.66959	4.52144	4.58463	0.865833	5.28005	4.77223	4.90741	4.98656	0.941739	5.65433	5.36761	5.23376	5.41857	1.02333
Q12404	MPD1	Protein disulfide-isomerase MPD1	27	6.14449	5.9622	6.06358	6.05676	5.07357	5.2701	5.38957	5.24441	0.865878	6.18195	5.61932	5.76022	5.85383	0.966496	5.57927	5.30785	5.66775	5.51829	0.911097
P48439	OST3	Dolichyl-diphosphooligosaccharide--protein glycosyltransferase subunit 3	12	6.90464	6.8277	6.43234	6.72156	5.70786	6.01821	5.73435	5.82014	0.865891	6.8566	6.28219	6.542	6.56026	0.976003	4.96369	4.67257	4.78338	4.80655	0.715094
P08425	MSF1	Phenylalanine--tRNA ligase, mitochondrial	13	6.18283	6.06052	6.33044	6.19126	5.35848	5.22785	5.49747	5.36127	0.865941	6.04761	5.67917	5.87944	5.86874	0.947907	5.18898	4.91589	5.23998	5.11495	0.826156
P40422	RPC10	DNA-directed RNA polymerases I, II, and III subunit RPABC4	7	5.84825	4.91637	4.87516	5.21326	4.52515	4.41599	4.60248	4.51454	0.865973	5.69159	5.18085	4.75729	5.20991	0.999357	5.55268	5.22337	5.65046	5.4755	1.0503
P53333	CWC22	Pre-mRNA-splicing factor CWC22	6	5.71946	5.35795	5.71525	5.59755	4.86515	4.81031	4.86899	4.84815	0.866119	5.78362	5.15212	4.77765	5.2378	0.93573	4.92149	4.79623	5.30286	5.00686	0.894473
P39521	FHL1	Pre-rRNA-processing protein FHL1	16	6.78087	6.3782	5.87158	6.34355	5.15723	5.62524	5.7008	5.49442	0.866143	6.72293	6.58955	5.59495	6.30248	0.993525	4.55108	4.32485	4.61896	4.4983	0.709113
P14063	MRPL31	54S ribosomal protein L31, mitochondrial	4	6.36829	6.26551	5.65128	6.09503	5.5963	4.96857	5.27272	5.2792	0.866148	5.68553	5.68748	5.5583	5.64377	0.925963	5.0355	4.74026	4.08649	4.62075	0.758118
Q06263	VTA1	Vacuolar protein sorting-associated protein VTA1	14	6.32897	6.39183	6.17318	6.29799	5.24033	5.54926	5.57662	5.4554	0.866213	6.76015	5.70846	5.82034	6.09632	0.967978	4.72975	4.5824	4.57827	4.63014	0.735177
Q99394	TRS33	Trafficking protein particle complex subunit 33	4	6.05694	5.97624	5.69834	5.91051	4.9998	5.08643	5.27373	5.11999	0.866252	5.12958	5.5794	6.52705	5.74534	0.972056	5.4962	4.66388	4.89716	5.01908	0.849179
P43321	SMD3	Small nuclear ribonucleoprotein Sm D3	5	5.87009	5.77661	5.90809	5.8516	5.21135	4.89269	5.10461	5.06955	0.866353	6.23217	5.78136	5.50119	5.83824	0.997717	5.06805	4.6808	5.04399	4.93095	0.842667
P36523	MRPL15	54S ribosomal protein L15, mitochondrial	10	6.03861	5.71172	5.31946	5.68993	4.69531	4.9842	5.11281	4.93077	0.866579	5.40607	5.41643	5.29055	5.37102	0.943951	5.76891	5.34774	6.06194	5.7262	1.00637
P38177	YBL086C	Uncharacterized protein YBL086C	10	6.87878	6.18888	6.50268	6.52345	5.45944	5.61346	5.88699	5.6533	0.866612	6.62559	5.98306	5.81272	6.14046	0.94129	5.28614	5.38421	4.75802	5.14279	0.788355
Q12186	MSL5	Branchpoint-bridging protein	14	6.40053	5.92218	5.59632	5.97301	5.33364	5.15931	5.03769	5.17688	0.866712	5.73713	5.72425	5.42895	5.63011	0.942592	5.06281	5.43365	5.41279	5.30308	0.887841
P05756	RPS13	40S ribosomal protein S13	143	6.55272	5.99916	5.804	6.11863	5.303	5.26411	5.34322	5.30344	0.86677	6.15664	5.69119	5.42868	5.75884	0.941198	5.40896	5.03725	5.22032	5.22218	0.853488
P49704	PRP31	Pre-mRNA-processing factor 31	4	6.082	6.37634	5.88424	6.11419	5.48191	5.01039	5.40663	5.29964	0.866777	5.26317	5.23066	5.90381	5.46588	0.893966	5.80197	5.40315	5.01382	5.40631	0.884223
P17898	CPT1	Cholinephosphotransferase 1	2	7.10603	6.00904	6.53873	6.55127	5.80356	5.49172	5.74343	5.67957	0.866942	6.703	5.61726	6.15701	6.15909	0.940137	5.00633	4.60221	5.06371	4.89075	0.746535
Q12175	MSH5	MutS protein homolog 5	5	6.18098	5.80431	4.86406	5.61645	4.97948	4.73281	4.89558	4.86929	0.866969	4.76474	5.16318	5.08761	5.00518	0.891164	5.72258	10.7466	6.03857	7.50258	1.33582
P0CX36	RPS4B	40S ribosomal protein S4-B	209	6.74888	6.32862	5.79978	6.29243	5.41975	5.46132	5.48643	5.45583	0.867048	6.23647	5.82325	5.56272	5.87415	0.933526	5.29819	4.96195	4.97553	5.07856	0.80709
P40152	PPN2	Zinc-dependent endopolyphosphatase	7	7.37571	6.1411	6.55012	6.68898	5.68016	5.81669	5.90407	5.80031	0.867144	6.48485	6.6205	5.87793	6.32776	0.945998	5.95882	5.816	6.04919	5.94134	0.888228
P28795	PEX3	Peroxisomal biogenesis factor 3	19	6.27152	6.00551	6.18129	6.15277	5.49011	5.38103	5.13489	5.33534	0.867144	6.1588	5.8832	5.95319	5.9984	0.974909	4.66196	4.61457	4.9236	4.73338	0.769308
Q06177	TMA10	Translation machinery-associated protein 10	10	6.60831	6.60537	6.80636	6.67335	5.42016	5.92516	6.01619	5.78717	0.867207	7.35584	5.36089	6.16644	6.29439	0.943213	5.56666	6.00704	5.28826	5.62065	0.842254
P06779	RAD7	DNA repair protein RAD7	15	5.90762	5.47194	5.71903	5.69953	4.92426	4.9674	4.93808	4.94325	0.867308	5.65575	4.98289	5.38832	5.34232	0.937326	5.21076	4.98269	5.52923	5.24089	0.919531
P53212	YGR021W	Probable transcriptional regulatory protein HAH1	5	7.06824	6.28714	6.42932	6.5949	5.98021	5.31524	5.86636	5.7206	0.867428	5.72972	5.36192	5.18607	5.4259	0.822742	5.60446	5.33668	5.41755	5.4529	0.826835
P22138	RPA135	DNA-directed RNA polymerase I subunit RPA135	55	3.62138	3.24612	3.00867	3.29206	2.9309	2.85967	2.77906	2.85654	0.867708	3.01005	3.29938	3.06379	3.12441	0.949074	8.78277	8.72045	10.7974	9.43354	2.86555
P38859	DNA2	DNA replication ATP-dependent helicase/nuclease DNA2	10	7.36195	6.02324	5.50147	6.29555	5.55987	5.37761	5.45472	5.46407	0.867925	5.76404	5.44946	5.24553	5.48634	0.871463	5.84546	5.92651	6.17446	5.98214	0.950217
P38213	DSF2	Protein DSF2	8	6.78932	5.95346	6.17616	6.30631	5.67458	5.37672	5.36938	5.47356	0.867949	6.22316	5.65051	5.51906	5.79758	0.919329	5.32482	4.93636	5.62732	5.29617	0.83982
Q3E785	SDH6	Succinate dehydrogenase assembly factor 1, mitochondrial	5	6.0717	7.01163	6.6836	6.58898	5.48624	5.66788	6.00575	5.71996	0.86811	7.30264	6.18565	5.89556	6.46128	0.98062	4.16856	3.63332	3.64459	3.81549	0.579072
P42900	SLS1	Sigma-like sequence protein 1, mitochondrial	10	5.68596	5.97234	6.06363	5.90731	4.87664	5.26845	5.24041	5.1285	0.868162	5.98087	5.09281	5.36551	5.47973	0.927618	5.47329	5.23018	5.12551	5.27633	0.893186
Q07395	SYO1	Synchronized import protein 1	9	5.90127	7.75189	5.05633	6.2365	5.46676	5.20052	5.57621	5.4145	0.868195	4.89562	6.53646	4.91347	5.44852	0.87365	5.09895	5.10373	5.43202	5.21157	0.835656
Q04545	TDA9	Probable transcription factor TDA9	10	6.69233	6.29204	5.89211	6.29216	5.50491	5.43571	5.45068	5.46377	0.868345	5.97232	5.72266	5.81082	5.83527	0.927387	5.04534	5.41493	5.72866	5.39631	0.857624
P19145	GAP1	General amino-acid permease GAP1	10	8.36949	7.78029	8.2347	8.12816	7.04778	7.53048	6.59742	7.05856	0.868408	9.08136	8.00167	6.73249	7.93851	0.976667	3.65637	3.53921	2.965	3.38686	0.416682
P00044	CYC1	Cytochrome c isoform 1	12	5.60631	5.52334	5.53256	5.55407	4.54012	4.98069	4.95018	4.82366	0.868492	5.45735	5.03682	5.19369	5.22929	0.941523	4.19919	3.90109	4.96357	4.35462	0.784041
P36036	YRA2	RNA annealing protein YRA2	17	6.5047	5.78692	6.01817	6.10326	5.32841	5.2091	5.36792	5.30181	0.868684	5.90566	5.49887	5.31424	5.57292	0.913106	4.85267	4.5279	5.28772	4.88943	0.801117
Q08548	ALE1	Lysophospholipid acyltransferase	41	7.13666	6.55978	6.60877	6.7684	5.98933	5.80318	5.8469	5.8798	0.868713	6.85201	6.38612	6.25704	6.49839	0.960107	5.22837	4.98996	5.14817	5.12217	0.756776
Q03338	PRP3	U4/U6 small nuclear ribonucleoprotein PRP3	6	5.82571	5.87444	5.60763	5.76926	4.87181	4.97201	5.19484	5.01289	0.868896	6.5528	5.24711	5.23437	5.67809	0.984198	5.41218	5.16102	5.62157	5.39826	0.935693
P38890	SET5	Putative protein lysine methyltransferase SET5	38	6.29366	5.80791	5.98257	6.02805	5.41168	5.14225	5.16047	5.23813	0.86896	6.18671	5.7166	5.56817	5.82383	0.966122	5.57129	5.28436	5.7774	5.54435	0.919759
P47051	AIM22	Putative lipoate-protein ligase A	9	5.68163	5.89761	5.36733	5.64886	4.78496	5.0801	4.86431	4.90979	0.869165	5.62895	5.25196	5.40873	5.42988	0.961235	5.77718	5.94185	6.24205	5.98703	1.05987
P32559	MSS1	tRNA modification GTPase MSS1, mitochondrial	3	5.67222	5.07695	5.57339	5.44085	4.67435	4.77612	4.73657	4.72901	0.869168	5.15263	4.61325	4.72003	4.82864	0.887478	5.69797	4.99315	5.43551	5.37554	0.987996
P10964	RPA190	DNA-directed RNA polymerase I subunit RPA190	91	3.11174	2.82164	2.64895	2.86078	2.61834	2.44704	2.39479	2.48672	0.869248	2.50736	2.91009	2.63875	2.6854	0.938696	9.50353	9.36023	12.0234	10.2957	3.59892
P47168	TTI2	TEL2-interacting protein 2	4	6.23569	5.38806	5.4888	5.70418	5.24688	4.5984	5.03197	4.95908	0.869377	5.32872	5.27712	6.1715	5.59245	0.980411	5.56882	6.18448	6.11992	5.95774	1.04445
P38818	CTM1	Cytochrome c lysine N-methyltransferase 1	5	7.14438	6.73892	6.00245	6.62858	6.01678	6.12895	5.14476	5.7635	0.869491	7.25933	6.76009	7.57895	7.19946	1.08612	5.87292	4.83617	4.94658	5.21856	0.787281
O13516	RPS9A	40S ribosomal protein S9-A	200	6.65429	6.03013	5.87085	6.18509	5.33988	5.37528	5.42054	5.37857	0.869602	6.33611	5.70839	5.54088	5.86179	0.94773	5.12081	4.89327	4.86787	4.96065	0.802034
Q04214	TY1B-MR1	Transposon Ty1-MR1 Gag-Pol polyprotein	15	6.83979	6.20688	5.62609	6.22425	5.25648	5.3993	5.5845	5.41343	0.869731	6.32172	5.82654	5.44248	5.86358	0.942054	6.12969	5.90997	6.06965	6.03644	0.969825
P38329	VHC1	Vacuolar cation-chloride cotransporter 1	11	6.6185	6.391	6.32413	6.44454	5.55501	5.58835	5.67258	5.60531	0.869777	5.94385	5.849	5.87519	5.88935	0.91385	5.5732	5.35006	5.70399	5.54242	0.860017
Q02773	RPM2	Ribonuclease P protein component, mitochondrial	5	5.79559	5.73821	5.79872	5.77751	5.06123	5.0314	4.98306	5.02523	0.869792	6.02246	5.55668	5.31074	5.62996	0.974462	5.62808	5.63991	5.98993	5.75264	0.995696
Q03868	SPO71	Prospore membrane adapter protein SPO71	6	7.32591	5.57114	6.07608	6.32438	5.37815	5.43223	5.69278	5.50105	0.869817	6.78532	5.86003	5.76434	6.13656	0.970303	5.02032	4.91813	5.4049	5.11445	0.808688
P05743	RPL26A	60S ribosomal protein L26-A	73	6.36771	5.78016	5.71131	5.95306	5.16607	5.14409	5.22866	5.17961	0.870075	5.96334	5.59131	5.31757	5.62407	0.944737	5.3015	5.15279	5.26762	5.24064	0.880327
P40442	CSS1	Secreted protein CSS1	10	7.22402	7.44547	7.57943	7.41631	5.75953	7.08236	6.5168	6.4529	0.870096	7.07469	6.73975	6.85189	6.88878	0.928869	5.66785	4.98221	5.19743	5.2825	0.712281
P40002	MIT1	Transcriptional regulator MIT1	5	6.5683	5.9797	5.93002	6.15934	5.04476	5.32425	5.7112	5.36007	0.870234	6.09544	4.72203	6.2212	5.67956	0.922105	6.43535	5.48305	5.89505	5.93782	0.964035
P40086	COX15	Cytochrome c oxidase assembly protein COX15	35	5.59134	5.46401	5.48271	5.51269	4.66183	4.85178	4.87946	4.79769	0.8703	5.60599	4.93651	5.28	5.27417	0.956733	5.1316	4.83964	4.94283	4.97136	0.901803
P28496	LAC1	Ceramide synthase LAC1	17	6.72861	5.97831	5.9918	6.23291	5.32417	5.45611	5.49372	5.42467	0.870327	6.20221	5.68733	5.54423	5.81126	0.932351	5.75845	5.35723	6.35321	5.82296	0.934229
P38801	LRP1	Exosome complex protein LRP1	12	6.28308	6.44066	5.77021	6.16465	5.30439	5.60522	5.18938	5.36633	0.8705	6.46141	5.8475	5.52152	5.94348	0.964122	4.81716	4.88831	4.92313	4.8762	0.790994
P04650	RPL39	60S ribosomal protein L39	10	6.72288	5.59795	5.62069	5.98051	5.22992	5.10135	5.28835	5.20654	0.870585	6.06131	5.0818	5.03004	5.39105	0.901437	5.07259	4.84984	4.88201	4.93481	0.82515
P38824	COX23	Cytochrome c oxidase-assembly factor COX23, mitochondrial	3	6.09796	6.03792	5.85578	5.99722	5.67909	5.05649	4.92878	5.22145	0.870646	6.45451	5.90813	5.75885	6.0405	1.00722	6.06685	5.36194	6.38459	5.93779	0.990091
P40319	ELO3	Elongation of fatty acids protein 3	13	6.92761	6.24589	5.88369	6.3524	5.64507	5.39674	5.55225	5.53135	0.870751	6.55302	5.93926	5.99256	6.16161	0.969967	4.84394	4.70042	4.94448	4.82961	0.760282
P53146	USE1	Protein transport protein USE1	8	6.27991	6.1742	5.92528	6.12646	5.2828	5.39598	5.32675	5.33518	0.870841	6.14975	5.82397	5.3863	5.78667	0.944537	5.56702	5.13085	5.36979	5.35589	0.874222
P39552	MST28	Multicopy suppressor of SEC21 protein 28	7	7.81906	7.00508	7.34776	7.39063	6.1198	6.58777	6.60338	6.43698	0.870965	7.58282	6.58572	6.36168	6.84341	0.925957	5.09263	4.91006	4.74455	4.91575	0.665132
P53956	YNL046W	Uncharacterized endoplasmic reticulum membrane protein YNL046W	1	6.36322	6.06047	5.13041	5.85137	5.27928	5.13775	4.8722	5.09641	0.870978	5.21462	5.45587	5.28323	5.31791	0.908832	3.92762	3.56241	3.56021	3.68341	0.629496
P38075	PDX3	Pyridoxamine 5'-phosphate oxidase	50	5.55293	5.3071	5.48628	5.44877	4.70395	4.73444	4.79927	4.74589	0.871001	5.6862	5.01532	4.87002	5.19051	0.952603	5.09188	4.93619	4.9082	4.97876	0.91374
P43570	GYP8	GTPase-activating protein GYP8	10	6.23264	5.76933	5.42362	5.80853	5.17543	5.04351	4.95944	5.05946	0.87104	5.91579	5.69381	5.35175	5.65378	0.973359	4.881	4.8076	5.14506	4.94455	0.851257
P33336	SKN1	Beta-glucan synthesis-associated protein SKN1	2	5.72273	5.73364	5.95964	5.80534	5.55177	4.44349	5.17574	5.057	0.871095	4.02444	5.62932	5.08452	4.91276	0.846249	6.2816	6.3951	6.72564	6.46745	1.11405
P38208	POP8	Ribonucleases P/MRP protein subunit POP8	2	6.36644	5.88158	5.55842	5.93548	5.30672	5.16144	5.04411	5.17076	0.871161	5.79049	5.28752	5.21847	5.43216	0.915201	5.88957	5.61082	5.98023	5.82687	0.981702
Q03503	MAK3	N-alpha-acetyltransferase 30	13	6.37221	5.622	5.57091	5.85504	5.07578	5.11697	5.10987	5.10087	0.871194	5.98897	5.70137	5.46097	5.7171	0.976441	5.42983	5.21994	5.73381	5.46119	0.932734
P38742	NPR3	Nitrogen permease regulator 3	4	5.61304	6.38586	5.21947	5.73946	4.88313	5.2118	4.90856	5.00116	0.871365	5.62879	5.0745	5.42084	5.37471	0.936449	5.90111	5.36213	5.5302	5.59781	0.975321
P0C074	YSF3	RDS3 complex subunit 10	1	5.81807	6.67706	5.79909	6.09807	5.70098	5.1768	5.06379	5.31386	0.871399	5.29366	7.2572	5.21	5.92029	0.970845	4.49916	5.37454	5.50495	5.12622	0.840629
P33400	RIM101	pH-response transcription factor pacC/RIM101	3	6.19058	6.5482	5.76956	6.16945	5.46125	5.05046	5.61715	5.37629	0.871437	5.86435	4.96813	4.68986	5.17411	0.838667	5.15993	5.20982	5.95934	5.44303	0.882256
P17558	PET123	37S ribosomal protein PET123, mitochondrial	11	6.07521	5.67216	5.4291	5.72549	5.01858	4.80239	5.14726	4.98941	0.871438	5.46238	5.33113	5.38086	5.39146	0.941659	5.78165	5.49089	5.20715	5.49323	0.959434
P40020	FIR1	Factor interacting with REF2	2	7.18207	6.27164	5.81147	6.42173	6.50282	5.14103	5.14526	5.59637	0.871474	5.61521	6.78	5.83648	6.07723	0.946355	4.76245	5.17153	6.1594	5.36446	0.835361
Q12059	ULA1	NEDD8-activating enzyme E1 regulatory subunit	3	5.68713	6.13555	5.6728	5.83183	4.71841	5.09724	5.43173	5.08246	0.871504	5.38942	4.85835	5.71288	5.32022	0.912273	5.1273	4.60751	6.03347	5.25609	0.901277
Q03973	HMO1	High mobility group protein 1	25	5.92859	5.81297	5.95533	5.89896	5.15747	5.12473	5.14098	5.14106	0.871519	6.05409	5.1774	5.15076	5.46075	0.925714	5.0806	4.99384	5.08741	5.05395	0.856752
Q02260	SMD1	Small nuclear ribonucleoprotein Sm D1	11	6.04448	5.69582	5.67161	5.80397	4.9949	5.02107	5.1592	5.05839	0.87154	5.74404	5.26219	5.27747	5.4279	0.935205	5.22786	5.24183	5.48397	5.31789	0.91625
P0CX83	RPL19B	60S ribosomal protein L19-B	96	6.78003	6.25638	6.07685	6.37109	5.49432	5.40794	5.75765	5.5533	0.871641	6.58857	6.05242	5.42165	6.02088	0.945032	4.68029	4.2619	4.00323	4.31514	0.6773
P15019	TAL1	Transaldolase	222	6.47192	6.11597	5.92158	6.16982	5.27362	5.37587	5.4859	5.37846	0.871737	6.0245	5.77396	5.71659	5.83835	0.946275	4.5524	4.41875	4.73732	4.56949	0.740619
P0C0W9	RPL11A	60S ribosomal protein L11-A	142	6.43081	5.9223	5.78872	6.04728	5.30455	5.20724	5.30669	5.27283	0.871934	6.10453	5.64435	5.38122	5.71003	0.944232	5.31491	5.06125	5.15257	5.17624	0.855963
P38341	MIC12	MICOS complex subunit MIC12	7	5.88986	5.78375	5.9153	5.86297	5.02971	5.24104	5.06625	5.11233	0.87197	5.65636	5.09337	4.98208	5.24394	0.894416	5.5608	5.03435	5.78685	5.46067	0.931382
P31378	NTG1	Endonuclease III homolog 1	1	4.6974	5.29394	5.86421	5.28518	4.91332	4.18533	4.72705	4.60857	0.871979	5.75332	4.60376	6.39171	5.58293	1.05634	5.17851	6.3984	5.08069	5.55253	1.05058
P40850	MKT1	Post-transcriptional regulator MKT1	16	5.8687	5.51638	5.53696	5.64068	5.38314	4.69872	4.67456	4.91881	0.872024	5.52546	6.17292	6.24674	5.98171	1.06046	5.84068	6.10829	5.99276	5.98058	1.06026
Q12006	PFA4	Palmitoyltransferase PFA4	4	6.7516	6.54988	6.23387	6.51178	5.85719	5.63525	5.5462	5.67955	0.872195	6.94288	5.86752	6.28427	6.36489	0.977442	5.38578	4.82311	4.94698	5.05196	0.775818
Q12449	AHA1	Hsp90 co-chaperone AHA1	69	5.34885	5.08845	5.12402	5.18711	4.38782	4.52541	4.66496	4.52606	0.87256	5.35099	4.87326	4.70942	4.97789	0.959666	6.86119	6.62189	8.18337	7.22215	1.39233
P43579	IES1	Ino eighty subunit 1	27	6.00969	5.76012	5.72997	5.83326	5.19486	4.97877	5.09694	5.09019	0.872615	5.82774	5.36581	5.27531	5.48962	0.94109	5.70761	5.78829	6.10419	5.8667	1.00573
P54074	ASI1	ERAD-associated E3 ubiquitin-protein ligase ASI1	3	5.56291	5.78546	5.26706	5.53848	4.95363	4.65183	4.89467	4.83338	0.872691	5.42118	5.27218	5.13505	5.27614	0.952633	6.34371	5.93566	7.02055	6.43331	1.16157
P47049	UBX6	UBX domain-containing protein 6	6	5.45447	5.76875	5.86012	5.69445	4.89839	5.10508	4.90594	4.9698	0.872746	4.88278	5.16974	5.04732	5.03328	0.883893	5.85149	5.89555	6.42089	6.05598	1.06349
Q04013	YHM2	Citrate/oxoglutarate carrier protein	22	6.65534	6.27999	6.42	6.45178	5.36399	5.71663	5.81242	5.63101	0.872785	6.70657	5.74883	5.74513	6.06684	0.940337	5.08225	4.85116	4.31939	4.75093	0.736376
Q04368	CSI1	Cop9 signalosome-interactor 1	1	6.46396	7.42381	5.78087	6.55621	6.12301	5.55527	5.49025	5.72284	0.872889	6.64068	5.03701	5.89775	5.85848	0.893577	4.83343	4.60536	5.87067	5.10315	0.778369
Q08444	NOB1	20S-pre-rRNA D-site endonuclease NOB1	10	6.35833	5.69753	5.76709	5.94098	5.46864	4.90886	5.18368	5.18706	0.873098	5.99643	5.7426	5.37204	5.70369	0.960058	5.6308	5.44214	6.11368	5.72887	0.964297
P50105	TAF4	Transcription initiation factor TFIID subunit 4	16	7.05833	6.18859	6.00516	6.41736	5.48271	5.59939	5.72749	5.6032	0.873131	6.40776	5.70841	5.81926	5.97848	0.93161	4.73729	4.2292	4.53023	4.49891	0.701053
Q06451	TPO3	Polyamine transporter 3	13	5.50341	5.81892	5.20288	5.5084	4.718	4.79341	4.91871	4.81004	0.873219	5.07052	4.77472	5.14579	4.99701	0.907161	5.37537	5.05259	6.05922	5.49573	0.997699
P41805	RPL10	60S ribosomal protein L10	134	6.39066	5.76586	5.6285	5.92834	5.18927	5.09927	5.24248	5.17701	0.873264	5.77108	5.4658	5.05477	5.43055	0.916032	5.4587	5.16406	5.38	5.33425	0.899789
P25454	RAD51	DNA repair protein RAD51	3	6.10624	6.24815	4.93223	5.76221	5.19129	4.75519	5.1494	5.03196	0.87327	4.8827	5.47544	5.84969	5.40261	0.937594	5.60261	5.82034	7.50805	6.31033	1.09512
P07269	PHO2	Regulatory protein PHO2	21	6.34507	6.33074	6.23877	6.30486	5.50013	5.42696	5.59177	5.50629	0.87334	6.4997	5.74406	5.7376	5.99379	0.950661	5.22644	4.86994	5.10764	5.06801	0.803825
Q00539	NAM8	Protein NAM8	3	6.25087	5.00439	6.12111	5.79212	5.38688	4.56611	5.22679	5.05993	0.873588	4.90294	5.65443	6.31261	5.62333	0.970858	5.35733	5.6485	6.46945	5.82509	1.00569
P50076	DIE2	Dol-P-Glc:Glc(2)Man(9)GlcNAc(2)-PP-Dol alpha-1,2-glucosyltransferase	9	6.61529	6.35539	5.89481	6.2885	5.74383	5.10401	5.63636	5.49473	0.873775	7.03583	6.21075	5.96687	6.40448	1.01844	5.03249	5.24395	4.96788	5.08144	0.808053
P48559	YPT11	GTP-binding protein YPT11	2	5.60858	5.37674	6.68475	5.89002	5.13287	5.52244	4.78509	5.1468	0.873817	5.95048	6.30361	6.25295	6.16901	1.04737	5.17619	6.50205	5.48083	5.71969	0.971081
Q08749	TIM18	Mitochondrial import inner membrane translocase subunit TIM18	7	6.29802	5.81837	5.53426	5.88355	5.17209	5.11358	5.13895	5.14154	0.873884	5.90659	5.49128	5.01562	5.47116	0.929909	5.82551	5.14865	5.61546	5.52987	0.939887
Q12117	MRH1	Protein MRH1	41	6.8361	6.29772	5.96571	6.36651	5.36814	5.67697	5.64963	5.56491	0.874092	6.05882	5.27973	5.45829	5.59895	0.879437	5.10636	5.06648	4.77783	4.98356	0.782777
Q06247	YLR173W	Putative uncharacterized protein YLR173W	4	5.84926	6.20714	6.06371	6.04004	5.20551	5.15118	5.48721	5.2813	0.874382	5.69005	5.26471	4.96877	5.30784	0.878777	5.6562	5.8384	6.79828	6.09763	1.00953
P05737	RPL7A	60S ribosomal protein L7-A	140	6.44342	5.78078	5.59741	5.94054	5.17664	5.12151	5.2866	5.19492	0.874486	5.96774	5.63664	5.31595	5.64011	0.949428	5.40541	5.22738	5.18548	5.27276	0.887589
Q03433	VPS71	Vacuolar protein sorting-associated protein 71	2	6.40602	6.14162	5.58734	6.04499	5.23103	5.61004	5.01834	5.28647	0.87452	6.19297	5.59516	5.52396	5.7707	0.954624	5.59138	5.00397	5.03598	5.21044	0.861944
P32463	ACP1	Acyl carrier protein, mitochondrial	3	6.01838	7.54044	6.25199	6.6036	4.77527	6.72113	5.82871	5.77504	0.874528	5.42962	6.66524	6.74081	6.27856	0.950777	4.54989	3.56066	4.48776	4.19944	0.635931
P38969	PNT1	Pentamidine resistance factor, mitochondrial	8	6.18551	5.69817	5.82156	5.90175	5.13341	5.05371	5.3037	5.16361	0.874929	6.14486	5.77642	5.11057	5.67728	0.961967	5.06381	5.09614	5.50837	5.22277	0.884954
P38920	MLH1	DNA mismatch repair protein MLH1	14	6.50371	5.75346	5.7053	5.98749	5.38573	5.041	5.29314	5.23996	0.875151	5.50881	5.50496	5.59057	5.53478	0.924391	5.07657	5.06978	5.19259	5.11298	0.853944
P40463	VHS2	Protein VHS2	10	6.14319	6.3903	6.22875	6.25408	5.36686	5.50416	5.55087	5.47396	0.875263	6.23554	5.88666	5.96199	6.02806	0.963861	5.59452	4.74941	4.99688	5.1136	0.817643
P36145	TFA2	Transcription initiation factor IIE subunit beta	28	6.21196	5.59006	5.5997	5.80057	5.05152	4.97247	5.20768	5.07722	0.875297	5.82599	5.23392	5.43476	5.49822	0.947876	5.19051	4.9338	5.14022	5.08818	0.877185
Q03322	TLG1	t-SNARE affecting a late Golgi compartment protein 1	7	6.09971	6.12067	5.6777	5.96603	5.12691	5.09429	5.44568	5.22229	0.875339	6.12066	5.32479	5.40534	5.61693	0.941486	5.36249	5.51553	5.96089	5.61297	0.940822
P22147	XRN1	5'-3' exoribonuclease 1	260	7.49575	6.8934	6.93166	7.10694	6.323	6.21328	6.12683	6.22104	0.875347	7.28954	6.77104	6.5986	6.88639	0.968968	4.57021	4.37031	4.36081	4.43378	0.623866
P38266	AIM3	Altered inheritance of mitochondria protein 3	17	6.59635	6.78274	6.65362	6.67757	5.95529	5.80807	5.77242	5.84526	0.875357	7.13972	5.98877	6.17488	6.43446	0.963593	4.80051	4.47115	4.76946	4.68037	0.70091
P14126	RPL3	60S ribosomal protein L3	371	6.39446	5.99471	5.66376	6.01764	5.23456	5.2824	5.288	5.26832	0.875479	5.91466	5.68389	5.36642	5.65499	0.939735	5.37655	5.0786	5.18381	5.21299	0.866284
P37838	NOP4	Nucleolar protein 4	27	6.21677	5.18992	4.88045	5.42905	5.05794	4.5292	4.67199	4.75304	0.875484	4.96434	5.58018	5.38104	5.30852	0.9778	6.05688	5.68516	7.18497	6.309	1.16208
Q12315	GLE1	mRNA export factor GLE1	11	6.64083	6.03449	6.16185	6.27906	5.51878	5.51173	5.46233	5.49761	0.875548	6.25943	5.74397	5.94641	5.98327	0.952893	4.97594	5.04939	5.20637	5.07723	0.808598
P40499	ICE2	Protein ICE2	8	5.98613	6.52081	5.42899	5.97864	5.17205	5.42208	5.11054	5.23489	0.875598	6.07421	5.99429	5.23631	5.76827	0.964813	4.96157	4.94088	4.80687	4.90311	0.820104
P43634	CHA4	Activatory protein CHA4	1	6.20972	5.45087	4.88242	5.51434	4.02749	5.20608	5.25152	4.82836	0.875602	5.32724	6.61649	5.86946	5.93773	1.07678	4.91897	6.17044	6.15335	5.74759	1.0423
Q12078	SMF3	Iron transporter SMF3	12	6.46114	5.26318	5.74079	5.8217	5.16631	5.14891	4.98006	5.09843	0.875762	6.0869	5.39669	5.60325	5.69561	0.978341	6.11378	5.62789	6.74807	6.16325	1.05867
Q12483	SNF8	Vacuolar-sorting protein SNF8	3	5.97974	5.52863	5.36395	5.62411	5.03524	5.0289	4.71205	4.9254	0.875765	5.62691	5.93384	6.32706	5.9626	1.06019	5.36572	4.6617	5.60321	5.21021	0.926407
P40040	THO1	Protein THO1	27	6.8744	6.68065	5.70917	6.42141	5.50221	5.7671	5.60342	5.62424	0.875858	5.79693	5.52642	5.7557	5.69302	0.886568	5.96744	5.79778	5.70494	5.82339	0.906871
P35187	SGS1	ATP-dependent helicase SGS1	2	6.1746	6.73199	4.69466	5.86708	5.33645	5.00243	5.07749	5.13879	0.875868	6.3843	6.19225	5.75889	6.11181	1.04171	5.57893	5.1836	6.67277	5.81177	0.990572
P0CX13	COS3	Protein COS3	3	4.65163	5.37456	5.27784	5.10134	4.62721	3.81623	4.96299	4.46881	0.876007	5.32402	4.44952	4.86846	4.88067	0.956741	6.67452	5.10984	8.47514	6.75317	1.3238
P40018	SMB1	Small nuclear ribonucleoprotein-associated protein B	13	6.55435	5.79541	5.55439	5.96805	5.28247	5.12137	5.28201	5.22862	0.876101	6.31226	5.55683	5.29467	5.72125	0.958647	4.85163	4.6655	4.92054	4.81256	0.806387
P53925	YNL115C	Uncharacterized vacuolar membrane protein YNL115C	26	6.14132	6.12822	6.39048	6.22001	5.33704	5.60619	5.40736	5.4502	0.876236	6.75569	5.38057	5.82001	5.98542	0.962286	4.82822	4.5987	4.52169	4.64954	0.747513
Q12012	YOR289W	Uncharacterized protein YOR289W	20	4.96541	4.73256	5.06498	4.92098	4.36652	4.24127	4.32849	4.31209	0.876267	5.28635	4.52389	4.73165	4.8473	0.985026	6.38174	5.75779	7.61675	6.58543	1.33823
P02309	HHF2	Histone H4	68	6.54149	5.91971	6.3016	6.25427	5.5551	5.39738	5.48937	5.48062	0.8763	6.63788	5.71327	5.43525	5.9288	0.947961	4.77383	4.72873	4.55465	4.68574	0.749206
P46956	PHO86	Inorganic phosphate transporter PHO86	28	7.03185	6.54345	6.50005	6.69178	5.78784	5.95246	5.85208	5.86413	0.876317	7.11879	6.59152	6.2904	6.6669	0.996282	5.2674	4.9895	5.0768	5.11123	0.763807
P32505	NAB2	Nuclear polyadenylated RNA-binding protein NAB2	37	7.52085	6.78824	6.93343	7.08084	6.55294	6.14137	5.92221	6.20551	0.87638	7.35623	6.167	6.18195	6.56839	0.927629	4.42532	4.36855	3.92887	4.24091	0.598928
P0CW41	IMA4	Oligo-1,6-glucosidase IMA4	4	6.17202	5.74569	5.51305	5.81025	5.31411	5.02132	4.94254	5.09266	0.876495	5.7996	5.57746	5.41667	5.59791	0.963454	5.16805	4.80665	5.369	5.11457	0.880266
P53335	PXR1	Protein PXR1	8	6.38126	5.55303	4.78671	5.57367	5.07395	4.72747	4.85478	4.8854	0.876515	4.71172	5.73744	5.38304	5.2774	0.946845	5.95513	5.75299	6.59325	6.10046	1.09451
P25338	MPO1	2-hydroxy-palmitic acid dioxygenase MPO1	3	6.23555	5.61074	5.58929	5.81186	4.82054	5.03615	5.42938	5.09536	0.876717	6.27715	5.60787	5.15413	5.67972	0.977263	6.3705	5.60239	6.6284	6.20043	1.06686
Q07824	TPO1	Polyamine transporter 1	3	7.37497	6.539	8.19385	7.36927	7.0967	5.85322	6.43265	6.46086	0.876729	6.36907	7.0036	6.15201	6.50823	0.883157	4.38694	4.01797	4.53954	4.31482	0.585515
Q12690	RPL13A	60S ribosomal protein L13-A	82	6.44479	5.7057	5.48424	5.87824	5.17941	5.02758	5.25481	5.15393	0.876781	5.76061	5.38965	5.14997	5.43341	0.924325	5.44083	5.20058	5.30097	5.31413	0.904033
P53955	SLM2	Phosphatidylinositol 4,5-bisphosphate-binding protein SLM2	1	6.21801	6.57756	5.6773	6.15762	6.08725	5.459	4.65309	5.39978	0.876926	6.85967	6.40335	5.77346	6.34549	1.03051	5.20602	4.7089	4.92471	4.94654	0.80332
P39979	HPA3	D-amino-acid N-acetyltransferase HPA3	12	6.69393	6.20305	6.42128	6.43942	5.79881	5.64369	5.49908	5.64719	0.876972	6.58715	6.07186	5.93548	6.19816	0.962534	4.41857	4.15918	4.22482	4.26752	0.662719
Q12102	CFT2	Cleavage factor two protein 2	28	6.56023	5.99586	6.0102	6.18876	5.48064	5.39902	5.40606	5.42857	0.877166	6.0302	5.6573	5.7523	5.81327	0.939326	5.42796	5.27607	5.65289	5.45231	0.881001
Q12031	ICL2	Mitochondrial 2-methylisocitrate lyase ICL2	1	6.36023	6.29221	6.6565	6.43631	5.1104	6.16145	5.66621	5.64602	0.877213	6.08836	7.5173	7.62918	7.07828	1.09974	6.3552	5.69035	5.33271	5.79275	0.900011
Q12151	UPC2	Sterol uptake control protein 2	3	6.49301	6.27321	5.92206	6.22943	5.2306	5.42793	5.73589	5.46481	0.877257	5.61547	5.19341	5.90741	5.5721	0.89448	5.18406	4.85188	6.30138	5.44577	0.874201
P38828	LSM12	Protein LSM12	30	6.2134	6.53838	5.41862	6.0568	5.47531	5.17206	5.29315	5.31351	0.87728	5.3832	5.76361	5.49724	5.54802	0.915998	5.93651	5.95647	6.12987	6.00762	0.99188
P38826	ORC6	Origin recognition complex subunit 6	6	6.70227	5.83272	6.14056	6.22518	5.50597	5.44542	5.43319	5.46153	0.877328	5.88845	5.71502	5.219	5.60749	0.900775	5.30671	5.28044	5.89774	5.49496	0.882699
P36023	OAF3	Oleate activated transcription factor 3	9	6.70192	5.98496	5.90345	6.19678	5.387	5.47933	5.44398	5.43677	0.877355	6.40638	5.35862	5.67255	5.81252	0.93799	5.85244	5.82655	6.078	5.919	0.955173
P34224	YBL059W	Uncharacterized protein YBL059W	1	5.70338	5.65476	5.72195	5.69336	3.89664	5.22487	5.86387	4.99513	0.87736	6.51197	5.58533	5.21701	5.77144	1.01371	5.10663	5.08915	4.67076	4.95551	0.870402
P38623	RCK2	Serine/threonine-protein kinase RCK2	44	6.72453	6.41546	6.2953	6.47843	5.74563	5.7123	5.59405	5.68399	0.877372	6.35023	6.41586	6.12648	6.29752	0.972076	5.47648	5.03142	4.99319	5.16703	0.797574
P43564	MIL1	Probable lipase MIL1	9	6.0575	6.1912	5.76542	6.00471	5.0692	5.48398	5.25375	5.26898	0.877474	5.50684	5.39465	5.76574	5.55574	0.925231	4.63855	4.17308	4.51264	4.44142	0.739657
Q02574	MEC3	DNA damage checkpoint control protein MEC3	1	6.57787	5.17247	5.1387	5.62968	4.65866	5.19365	4.96928	4.94053	0.877586	6.25627	4.87351	5.63833	5.58937	0.99284	5.35535	5.36231	5.45643	5.39136	0.957668
P24482	DPB2	DNA polymerase epsilon subunit B	11	6.46438	6.15668	5.90161	6.17422	5.55511	5.28168	5.419	5.4186	0.877616	5.98471	6.02734	5.69868	5.90358	0.956165	5.16491	5.10074	5.15746	5.14104	0.832661
P0CX40	RPS8B	40S ribosomal protein S8-B	142	6.59282	6.18435	5.92752	6.2349	5.51124	5.44999	5.4551	5.47211	0.877658	5.99117	5.79849	5.53942	5.77636	0.926456	5.24187	5.048	5.09573	5.12853	0.822553
P37263	YCR087C-A	UPF0743 protein YCR087C-A	7	6.38533	5.87877	5.84737	6.03716	5.31525	5.19607	5.38555	5.29896	0.877724	6.17111	5.63748	5.24178	5.68346	0.941413	5.70635	5.57587	5.65513	5.64578	0.935173
Q04847	ROY1	Non-SCF-type F-box protein ROY1	10	5.85707	5.55937	5.46476	5.62707	5.04618	4.87495	4.89745	4.93953	0.877816	5.92109	5.41401	5.4634	5.5995	0.995101	5.79864	5.45315	6.10051	5.7841	1.02791
P47002	SSY5	SPS-sensor serine protease component SSY5	1	4.31058	6.88515	3.60482	4.93352	4.79567	4.52192	3.67531	4.33097	0.877866	4.13227	6.4183	3.29129	4.61395	0.935226	4.65072	6.51939	7.25144	6.14052	1.24465
P25378	RHB1	Rheb-like protein RHB1	9	6.30224	5.62609	5.68887	5.8724	5.31922	5.21387	4.93278	5.15529	0.877885	6.02187	5.13345	4.89122	5.34885	0.910845	5.43504	5.39778	5.34096	5.39126	0.918068
P52911	EXG2	Glucan 1,3-beta-glucosidase 2	21	6.60971	6.49524	6.47926	6.52807	5.60603	5.6186	5.9689	5.73118	0.877928	6.73785	6.45609	6.66094	6.61829	1.01382	5.61035	5.1197	6.02714	5.58573	0.855648
P40154	IES2	Ino eighty subunit 2	11	6.5246	6.11244	5.98091	6.20598	5.64123	5.45828	5.24584	5.44845	0.877935	5.82818	6.03168	5.90032	5.92006	0.953928	5.26221	5.14546	5.3863	5.26466	0.848319
P40416	ATM1	Iron-sulfur clusters transporter ATM1, mitochondrial	31	6.48832	6.18216	5.98623	6.2189	5.43519	5.49087	5.45343	5.45983	0.877941	6.28407	5.78355	5.75851	5.94204	0.955481	4.7882	4.43583	4.41417	4.54607	0.731008
P16664	RGP1	Guanine nucleotide exchange factor subunit RGP1	7	6.2102	5.75674	6.03414	6.00036	5.13823	5.48305	5.18415	5.26848	0.878027	5.82514	5.75589	5.44229	5.67444	0.945683	4.92361	4.38543	4.6274	4.64548	0.7742
Q99382	ENV10	SRP-independent targeting protein 2	9	7.45032	6.72727	6.42201	6.86653	6.37431	5.94746	5.76652	6.02943	0.878089	7.62181	6.43888	6.75497	6.93855	1.01049	5.06222	4.72683	4.62814	4.80573	0.699877
Q01519	COX12	Cytochrome c oxidase subunit 12, mitochondrial	7	4.88073	6.15625	5.41937	5.48545	4.27657	5.46316	4.712	4.81724	0.878186	5.51127	4.58612	5.51665	5.20468	0.948816	4.49353	3.88738	4.40375	4.26155	0.776883
Q12096	GNT1	Glucose N-acetyltransferase 1	28	5.8299	5.89384	5.75939	5.82771	5.0295	5.04164	5.2835	5.11821	0.878255	5.42465	5.42639	5.63191	5.49432	0.942792	5.79399	5.89713	6.18122	5.95745	1.02226
Q07442	BDF2	Bromodomain-containing factor 2	1	6.51789	5.83694	6.77474	6.37652	5.40145	6.24002	5.16245	5.60131	0.878426	5.60598	7.15602	5.06039	5.9408	0.931667	4.07629	4.64827	6.08868	4.93775	0.774363
P32388	MRP49	54S ribosomal protein MRP49, mitochondrial	7	6.09464	5.23373	5.952	5.76012	5.03802	4.97815	5.16458	5.06025	0.878497	5.55695	5.58529	4.96327	5.3685	0.932012	5.55594	5.16999	5.93651	5.55415	0.964241
Q06991	PUN1	Protein PUN1	8	6.28572	6.72546	7.45601	6.8224	5.70565	6.12132	6.15637	5.99445	0.878642	7.27081	6.06443	7.10992	6.81505	0.998924	4.76607	4.59436	4.58168	4.64737	0.681193
P22216	RAD53	Serine/threonine-protein kinase RAD53	9	5.90097	5.9418	5.19818	5.68032	4.81568	4.87553	5.28307	4.99143	0.878723	4.65725	5.81621	5.09069	5.18805	0.913338	5.528	5.94907	6.3743	5.95046	1.04756
P38167	ECM21	Protein ECM21	24	6.20784	6.2068	5.95244	6.12236	5.28226	5.23873	5.61876	5.37992	0.878732	5.56568	5.64687	5.51274	5.5751	0.910612	5.74782	5.46145	5.9201	5.70979	0.932613
P21825	SEC62	Translocation protein SEC62	24	7.36706	6.23155	6.00372	6.53411	5.89006	5.58337	5.7525	5.74198	0.87877	6.42591	5.71647	5.74461	5.96233	0.912493	5.38465	5.4972	5.27859	5.38681	0.824414
P53866	SQS1	Protein SQS1	19	6.59379	6.37876	6.22041	6.39765	5.64196	5.52895	5.69548	5.62213	0.87878	6.3022	6.03406	5.96197	6.09941	0.953382	5.23234	4.84846	5.1872	5.08933	0.7955
P53192	GET1	Golgi to ER traffic protein 1	15	7.00187	6.33641	6.07236	6.47021	5.7825	5.53491	5.7447	5.68737	0.879008	6.64585	5.53282	6.44564	6.2081	0.95949	5.55771	5.45637	5.36271	5.45893	0.843702
P0CX47	RPS11A	40S ribosomal protein S11-A	119	6.82435	5.92547	5.7868	6.17887	5.43631	5.38194	5.47572	5.43132	0.879015	6.45902	5.91243	5.49875	5.95673	0.964048	5.10765	4.83324	4.83213	4.92434	0.796964
P06843	SPT2	Protein SPT2	6	6.69396	5.81606	5.83331	6.11444	5.43745	5.0567	5.63003	5.37473	0.879021	5.97412	6.13189	5.55962	5.88854	0.963055	5.62314	5.24899	5.84035	5.57083	0.911093
Q03153	ATP25	ATPase synthesis protein 25, mitochondrial	4	6.65371	5.43947	5.25593	5.78304	5.26953	4.99252	4.9896	5.08388	0.879103	5.20042	5.50817	5.42259	5.37706	0.929799	5.70441	5.48374	5.5742	5.58745	0.966179
P38139	LDH1	Lipid droplet hydrolase 1	8	6.21412	5.72709	5.71739	5.8862	5.25178	5.19976	5.07367	5.17507	0.879187	5.56161	5.09141	5.30791	5.32031	0.903862	5.38604	5.45515	5.56476	5.46865	0.929063
P38993	FET3	Iron transport multicopper oxidase FET3	12	7.33142	6.30176	6.87596	6.83638	6.46579	5.77486	5.79127	6.01064	0.879214	6.47071	7.21275	6.60384	6.76243	0.989183	6.32233	6.15631	6.09495	6.1912	0.905625
P53874	UBP10	Ubiquitin carboxyl-terminal hydrolase 10	13	6.30873	5.09453	5.18347	5.52891	5.2643	4.66842	4.65122	4.86131	0.879253	5.41038	5.16383	4.88955	5.15459	0.932297	5.44258	5.53933	6.29698	5.75963	1.04173
Q08287	NOP8	60S ribosome subunit biogenesis protein NOP8	18	6.24973	5.9568	5.74884	5.98512	5.30115	5.2258	5.26368	5.26354	0.879438	5.97682	5.62644	5.55595	5.71974	0.955659	5.23546	4.77842	5.12104	5.04497	0.842919
P36166	PXL1	Paxillin-like protein 1	9	6.40278	6.70716	6.00997	6.3733	5.84225	5.36235	5.6117	5.60543	0.879518	5.94503	5.91601	5.46207	5.77437	0.906025	5.08836	5.02797	5.24568	5.12067	0.803456
Q12514	NOT5	General negative regulator of transcription subunit 5	23	6.56739	6.27337	6.06986	6.30354	5.50055	5.54636	5.58623	5.54438	0.879566	6.40125	6.03448	5.86441	6.10005	0.967718	5.46023	5.18356	5.53552	5.3931	0.855567
Q05937	STP3	Zinc finger protein STP3	5	7.24372	5.79977	4.71128	5.91826	4.96751	5.2178	5.43188	5.20573	0.879605	4.61071	4.95996	4.67122	4.7473	0.802144	5.6824	5.76852	5.99215	5.81436	0.982444
P36165	TGL4	Triacylglycerol lipase 4	34	5.808	5.63652	5.58071	5.67508	4.951	4.91031	5.11517	4.99216	0.879664	5.81233	4.99583	5.20108	5.33641	0.940324	5.40965	5.08022	5.42746	5.30578	0.934926
P25297	PHO84	Inorganic phosphate transporter PHO84	5	5.35353	4.4306	3.98556	4.5899	3.88243	4.37474	3.85614	4.03777	0.879708	4.65799	4.32515	4.29864	4.42726	0.964566	9.12022	8.51836	16.5438	11.3941	2.48244
Q12743	DFM1	DER1-like family member protein 1	6	6.58473	6.15326	6.19054	6.30951	5.86656	5.4767	5.31092	5.55139	0.879845	6.43907	5.69765	6.22902	6.12191	0.970268	5.02847	4.59816	5.38731	5.00465	0.793191
Q07471	THI3	Thiamine metabolism regulatory protein THI3	5	6.07403	5.56385	5.01573	5.5512	4.91346	4.88806	4.85295	4.88482	0.879958	4.86063	4.74974	5.18131	4.93056	0.888197	6.13714	5.90263	6.48789	6.17589	1.11253
P21372	PRP5	Pre-mRNA-processing ATP-dependent RNA helicase PRP5	5	6.90159	6.59102	6.34024	6.61095	6.24	5.94011	5.27202	5.81738	0.879961	7.49128	6.53931	6.30395	6.77818	1.0253	4.42001	4.44435	4.66033	4.50823	0.681934
P23796	RIT1	tRNA A64-2'-O-ribosylphosphate transferase	3	5.69779	5.23702	4.99663	5.31048	4.24456	5.02779	4.74685	4.67307	0.879971	4.65861	6.56362	5.25414	5.49212	1.0342	5.52824	4.66411	6.72363	5.63866	1.0618
Q06346	KEI1	Inositol phosphorylceramide synthase regulatory subunit KEI1	5	6.79592	5.8152	6.23623	6.28245	5.38359	5.61259	5.58967	5.52862	0.88001	6.5792	5.85239	5.65076	6.02745	0.959411	5.35682	5.16083	5.38716	5.3016	0.843875
P34218	SAS3	Histone acetyltransferase SAS3	2	6.69735	5.57545	6.83436	6.36905	4.85882	5.06343	6.89233	5.60486	0.880015	5.71016	5.58911	5.63774	5.64567	0.886422	5.59609	5.02339	5.74874	5.45607	0.856654
P38137	PCS60	Oxalate--CoA ligase	76	6.91047	6.65994	6.90658	6.82566	5.93803	6.04005	6.04968	6.00925	0.880391	7.22023	6.55921	6.50022	6.75989	0.990363	4.88141	4.76903	4.73062	4.79369	0.702303
P46982	MNN5	Alpha-1,2-mannosyltransferase MNN5	39	5.9651	5.77584	5.57497	5.77197	5.16735	4.95411	5.12498	5.08215	0.880487	5.8479	5.61872	5.77958	5.74873	0.995974	5.74097	5.54754	5.92041	5.73631	0.993821
P40316	PDS1	Securin	2	6.6547	6.47897	5.77988	6.30452	5.96379	5.40879	5.28261	5.55173	0.880596	6.0872	7.09531	6.51008	6.5642	1.04119	5.03091	5.03011	5.22711	5.09604	0.808316
P38282	SPP381	Pre-mRNA-splicing factor SPP381	2	6.16829	5.67262	6.20588	6.0156	4.95661	5.64845	5.287	5.29735	0.880603	5.73333	5.27643	5.22698	5.41225	0.899702	4.96055	4.76655	4.9434	4.89017	0.812915
P46962	CTK2	CTD kinase subunit beta	6	6.55628	6.10074	5.88483	6.18062	5.81568	5.22221	5.29587	5.44459	0.880913	6.59476	4.96561	5.84675	5.80237	0.938802	5.13385	5.12902	5.32808	5.19698	0.840852
P32522	PET309	Pentatricopeptide repeat-containing protein PET309, mitochondrial	6	6.08354	6.07979	6.61882	6.26072	5.28142	5.64147	5.62458	5.51582	0.881021	6.20393	5.95682	5.69153	5.95076	0.950492	4.55308	4.50147	4.52492	4.52649	0.722999
P00424	COX5A	Cytochrome c oxidase subunit 5A, mitochondrial	8	4.87902	4.48851	4.67147	4.67967	4.37004	3.92365	4.0756	4.1231	0.881066	4.65351	4.0788	4.01977	4.25069	0.908333	3.88384	3.92235	3.66073	3.82231	0.81679
Q3E824	YOR020W-A	Uncharacterized protein YOR020W-A	10	5.04464	5.41218	5.78701	5.41461	4.39223	4.90379	5.01706	4.77103	0.881139	6.21069	4.91209	5.2808	5.46786	1.00983	4.55979	4.33992	3.58913	4.16295	0.768836
P38207	APN2	DNA-(apurinic or apyrimidinic site) endonuclease 2	5	6.15781	5.91433	5.88992	5.98735	5.30552	5.2148	5.30775	5.27602	0.881195	6.44422	5.58072	5.79507	5.94	0.992092	5.31566	4.88828	5.33324	5.17906	0.865
P32462	ERG24	Delta(14)-sterol reductase ERG24	10	6.74002	5.94312	5.93742	6.20685	5.50306	5.22637	5.68131	5.47025	0.881324	6.42979	5.70953	5.44018	5.85983	0.944091	5.44169	5.78663	5.99558	5.7413	0.924994
P39515	TIM17	Mitochondrial import inner membrane translocase subunit TIM17	10	6.44575	5.84756	5.94856	6.08062	5.49526	5.21627	5.36665	5.35939	0.881389	6.35618	5.73769	5.3972	5.83036	0.958842	5.35399	5.08092	5.17911	5.20467	0.855944
P33421	SDH3	Succinate dehydrogenase [ubiquinone] cytochrome b subunit, mitochondrial	10	5.62723	5.51133	5.6437	5.59409	4.75497	5.04221	4.99485	4.93068	0.881409	6.31705	4.87722	5.27195	5.48874	0.981168	4.47174	4.27321	4.45369	4.39955	0.786464
P23493	MBR1	Mitochondrial biogenesis regulation protein 1	2	4.45624	5.24726	4.62387	4.77579	4.03141	4.32796	4.26958	4.20965	0.881456	4.00901	4.39402	4.97204	4.45836	0.933533	6.3653	7.00436	7.3531	6.90759	1.44638
Q04201	CUE4	CUE domain-containing protein CUE4	2	6.20766	7.07239	6.47871	6.58625	6.1847	6.07386	5.15794	5.8055	0.881457	5.50688	4.20236	5.58727	5.09884	0.774163	5.38415	3.76851	4.77877	4.64381	0.705076
P40465	CSM2	Chromosome segregation in meiosis protein 2	1	7.28454	6.75482	5.80826	6.61587	5.9225	5.89211	5.68301	5.83254	0.881598	5.79591	5.69382	6.27153	5.92042	0.894881	5.21918	4.97596	5.34986	5.18167	0.783217
P38748	ETP1	RING finger protein ETP1	7	6.05491	6.53679	5.39839	5.9967	5.2231	5.61057	5.02832	5.28733	0.881707	5.97425	5.77637	5.77701	5.84254	0.974294	5.54359	5.46585	6.11158	5.70701	0.951692
Q3E764	TMA7	Translation machinery-associated protein 7	24	6.64783	6.04972	6.15334	6.28363	5.41948	5.63053	5.57305	5.54102	0.881818	6.58398	5.80672	5.44193	5.94421	0.945983	4.65519	4.42791	4.46745	4.51685	0.718828
P36010	YNK1	Nucleoside diphosphate kinase	38	6.31132	6.13408	6.46401	6.30314	5.50214	5.50955	5.66404	5.55858	0.881875	6.80921	5.44875	5.62385	5.9606	0.945657	5.10875	4.68466	4.77875	4.85739	0.77063
P38061	RPL32	60S ribosomal protein L32	73	6.53068	5.71022	5.51407	5.91832	5.23011	5.14081	5.28834	5.21975	0.881965	5.61842	5.44047	4.82967	5.29619	0.89488	5.64068	5.43349	5.21929	5.43115	0.917684
P06773	DCD1	Deoxycytidylate deaminase	4	6.5722	5.9394	6.22139	6.24433	5.61947	5.85094	5.05311	5.50784	0.882055	6.18627	5.22831	5.9932	5.80259	0.929258	5.3637	4.63715	5.72671	5.24252	0.839565
Q12446	LAS17	Proline-rich protein LAS17	11	6.12756	6.41028	6.14382	6.22722	5.51348	5.62566	5.34013	5.49309	0.88211	6.29498	5.59921	5.79539	5.89653	0.946896	5.1037	4.8896	5.52922	5.17417	0.830896
Q12193	TY1B-BR	Transposon Ty1-BR Gag-Pol polyprotein	227	6.26009	6.17224	5.78336	6.0719	5.37521	5.3597	5.33548	5.3568	0.882228	6.28652	5.99362	5.63175	5.97063	0.983322	5.52043	5.28018	6.36927	5.72329	0.942587
P38771	RRF1	Ribosome-recycling factor, mitochondrial	17	6.50132	6.19078	5.8355	6.17587	5.5687	5.41139	5.36718	5.44909	0.88232	5.83309	6.06649	5.84848	5.91602	0.957925	5.62337	5.18451	6.34942	5.7191	0.92604
P38079	YRO2	Protein YRO2	39	4.22521	4.47877	4.08248	4.26215	3.56171	3.76699	3.9538	3.76083	0.882379	3.96998	3.57402	3.78144	3.77515	0.885737	6.6395	6.34016	8.02898	7.00288	1.64304
P36110	PRY2	Protein PRY2	4	6.45119	7.08214	6.17196	6.56843	5.70004	5.86315	5.82461	5.79593	0.882392	5.908	6.31712	5.67331	5.96614	0.908306	5.14345	5.55488	5.55498	5.41777	0.82482
Q06567	MCP2	ABC1 family protein MCP2	12	6.62819	6.11919	6.23091	6.3261	5.68384	5.49583	5.56677	5.58215	0.8824	6.36075	5.66471	5.81902	5.94816	0.940258	4.64481	4.95476	5.07327	4.89095	0.773138
P53217	YGR026W	Uncharacterized membrane protein YGR026W	17	6.35144	6.08475	5.98912	6.14177	5.563	5.42879	5.26728	5.41969	0.882431	6.32419	5.80446	5.79304	5.9739	0.972667	4.86792	5.18812	4.63581	4.89728	0.797373
Q12311	NTO1	NuA3 HAT complex component NTO1	7	5.98584	6.00332	5.76325	5.91747	5.33775	5.25098	5.07875	5.22249	0.882555	5.52092	5.22872	5.21046	5.32003	0.899038	6.45624	5.56216	5.56808	5.86216	0.990653
Q04399	GMC1	Putative multicopper oxidase GMC1	3	5.32548	6.08814	5.58399	5.66587	5.18167	4.72976	5.09012	5.00052	0.882568	5.03337	6.10615	5.45957	5.53303	0.976554	5.45799	5.98643	6.1967	5.88037	1.03786
Q12040	YOR283W	Broad-specificity phosphatase YOR283W	23	6.4167	5.89603	5.72556	6.01276	5.28737	5.35076	5.28546	5.30786	0.882766	5.95337	5.69228	5.61233	5.75266	0.956741	5.62425	5.61927	5.6177	5.62041	0.934746
P39938	RPS26A	40S ribosomal protein S26-A	30	6.61041	5.80464	6.05364	6.15623	5.45033	5.21064	5.64362	5.43486	0.882823	6.12487	5.71182	5.20138	5.67936	0.922538	5.48446	5.02355	5.0446	5.1842	0.842107
P13393	SPT15	TATA-box-binding protein	25	6.43171	5.86993	5.87281	6.05815	5.53025	5.22713	5.28921	5.34886	0.88292	6.39209	5.72053	5.47202	5.86155	0.967547	5.03515	4.92401	5.22884	5.06267	0.835679
P40491	FMC1	ATP synthase assembly factor FMC1, mitochondrial	5	6.08747	5.95647	5.73944	5.92779	4.99444	5.22238	5.48587	5.23423	0.882998	5.94976	5.34358	5.10166	5.465	0.921928	5.56596	5.04347	5.06668	5.22537	0.881503
P38991	IPL1	Spindle assembly checkpoint kinase	3	5.56486	6.46451	3.9768	5.33539	4.37286	5.28915	4.47333	4.71178	0.883118	4.5357	7.20575	12.7016	8.14768	1.5271	4.01577	4.27652	6.30794	4.86674	0.912163
P34250	SEG2	Eisosome protein SEG2	19	6.40446	6.53542	6.13443	6.3581	5.64397	5.61707	5.58734	5.61613	0.883302	5.87132	5.92477	5.93627	5.91079	0.929646	5.2129	5.14831	5.44159	5.2676	0.828486
P14120	RPL30	60S ribosomal protein L30	150	6.48595	5.95064	5.54763	5.99474	5.36614	5.26719	5.25241	5.29525	0.883315	5.87895	5.67293	5.69176	5.74788	0.958821	5.38593	5.26917	5.09745	5.25085	0.87591
Q06328	YPQ2	Probable vacuolar amino acid transporter YPQ2	3	6.83952	5.93807	5.45181	6.07647	5.45947	5.73036	4.91306	5.36763	0.883347	7.01574	5.88335	6.50976	6.46962	1.0647	5.3471	4.66392	5.34849	5.11984	0.842568
P26784	RPL16A	60S ribosomal protein L16-A	115	6.37965	5.8797	5.77335	6.0109	5.3076	5.26842	5.3548	5.31027	0.883441	6.16419	5.68575	5.36536	5.73843	0.954671	5.19743	5.11465	5.03058	5.11422	0.850824
P40549	MNT3	Alpha-1,3-mannosyltransferase MNT3	4	5.90114	5.81596	5.92491	5.88067	5.63791	4.63708	5.31268	5.19589	0.883554	6.16321	5.05831	5.01772	5.41308	0.920487	4.98885	5.07461	4.9457	5.00305	0.850762
P22353	MRPL8	54S ribosomal protein L8, mitochondrial	8	6.05057	5.34585	5.45276	5.61639	5.01429	4.83967	5.03519	4.96305	0.883672	5.20398	5.04914	5.12191	5.12501	0.912509	5.54369	5.78534	5.13163	5.48689	0.976941
P36041	EAP1	Protein EAP1	40	6.25627	5.99127	5.90037	6.0493	5.42944	5.29463	5.31744	5.34717	0.883932	6.07697	5.85843	5.91842	5.95127	0.983795	5.39812	5.00588	5.35485	5.25295	0.868356
P40557	EPS1	ER-retained PMA1-suppressing protein 1	42	5.22433	5.24936	5.30376	5.25915	4.53939	4.65453	4.75298	4.64897	0.883977	4.92232	4.96177	5.17137	5.01849	0.954239	6.88697	6.96471	6.75259	6.86809	1.30593
P53251	SLX9	Ribosome biogenesis protein SLX9	4	3.92425	4.09782	3.53645	3.85284	3.65307	3.0738	3.49156	3.40614	0.88406	3.0459	3.6697	3.42958	3.38173	0.877723	8.26942	8.54063	10.7825	9.19752	2.3872
Q05902	ECM38	Glutathione hydrolase proenzyme	11	5.59626	5.38201	5.45576	5.47801	4.81557	4.77866	4.93551	4.84325	0.884125	5.27386	5.6067	5.0828	5.32112	0.97136	6.14068	5.76584	6.67529	6.19394	1.13069
Q08924	RTT10	Regulator of Ty1 transposition protein 10	32	7.43621	5.88109	5.91834	6.41188	5.67708	5.60501	5.7251	5.66906	0.88415	6.30038	6.0112	5.53658	5.94939	0.927869	4.83455	4.74441	4.82085	4.79994	0.748601
P36520	MRPL10	54S ribosomal protein L10, mitochondrial	17	6.00415	6.04784	6.09946	6.05048	5.33319	5.25953	5.46096	5.35123	0.88443	6.30354	5.80151	5.33655	5.81387	0.960893	4.58655	4.47332	3.96294	4.34094	0.717453
P48562	CLA4	Serine/threonine-protein kinase CLA4	21	6.68018	6.0358	5.92664	6.21421	5.67092	5.38285	5.43434	5.49604	0.884431	5.78607	5.99443	5.71147	5.83066	0.938279	5.22966	4.98271	5.54574	5.2527	0.845273
P53086	KIP3	Kinesin-like protein KIP3	4	6.64488	5.85003	5.94707	6.14733	5.62785	4.96424	5.71985	5.43731	0.8845	6.26003	6.14293	5.58015	5.99437	0.975118	5.75787	5.71434	6.08675	5.85299	0.952119
P36062	AVT3	Vacuolar amino acid transporter 3	5	7.02251	6.24066	6.20695	6.49004	5.72098	5.76489	5.73558	5.74048	0.884507	6.37524	5.51843	5.93468	5.94278	0.915677	5.21099	4.62212	5.09654	4.97655	0.766798
P36006	MYO3	Myosin-3	92	6.29565	6.24819	5.59098	6.04494	5.38756	5.28318	5.37065	5.34713	0.884563	5.16764	5.23992	5.46277	5.29011	0.87513	6.07011	6.05341	6.25705	6.12686	1.01355
P26785	RPL16B	60S ribosomal protein L16-B	95	6.54206	6.0281	5.83509	6.13508	5.40657	5.39725	5.47695	5.42692	0.884572	6.10445	5.6352	5.55486	5.76484	0.939651	5.09074	4.81598	4.79489	4.90054	0.798773
Q07533	CYK3	Cytokinesis protein 3	4	5.10294	6.40293	5.83857	5.78148	5.533	4.58963	5.22001	5.11421	0.884585	6.23881	5.56862	5.46568	5.7577	0.995887	5.17068	4.88286	4.99092	5.01482	0.867394
P20448	HCA4	ATP-dependent RNA helicase HCA4	45	6.1636	5.69146	5.38356	5.74621	5.32623	4.97007	4.95434	5.08355	0.884679	5.33783	5.6936	5.26323	5.43155	0.945242	5.0949	5.10452	5.51438	5.23793	0.911546
P38111	MEC1	Serine/threonine-protein kinase MEC1	7	6.53213	6.20246	5.25007	5.99489	5.24798	5.10919	5.55612	5.30443	0.884826	5.97421	5.55792	6.06743	5.86652	0.978587	6.20725	5.70394	6.06187	5.99102	0.999355
P53540	SPC98	Spindle pole body component SPC98	6	6.11301	5.71701	5.58045	5.80349	5.29523	5.01099	5.09961	5.13528	0.88486	5.49002	5.27513	5.68711	5.48409	0.944964	5.30536	5.32516	6.12356	5.58469	0.962299
Q12495	RLF2	Chromatin assembly factor 1 subunit p90	10	6.2708	6.1199	5.76979	6.0535	5.51121	5.20202	5.35717	5.3568	0.88491	5.65946	5.49667	5.8345	5.66354	0.935582	5.54845	5.19451	6.06965	5.6042	0.92578
P25303	SCJ1	DnaJ-related protein SCJ1	28	6.43921	6.3237	6.49075	6.41789	5.86984	5.55588	5.61308	5.6796	0.884964	6.64588	6.10074	6.05879	6.26847	0.976719	4.57111	4.37615	4.85619	4.60115	0.716926
Q02554	CUS1	Cold sensitive U2 snRNA suppressor 1	14	6.34974	5.6328	5.76164	5.91473	5.12415	5.38011	5.19899	5.23442	0.88498	5.94902	5.47479	5.41924	5.61435	0.949215	5.06081	4.47649	5.27372	4.93701	0.834697
Q08234	YOL075C	Uncharacterized ABC transporter ATP-binding protein/permease YOL075C	4	6.22155	6.41177	6.01517	6.21616	5.55017	5.31274	5.64355	5.50215	0.885137	6.15753	5.57612	5.87526	5.86964	0.944254	5.90254	5.79	5.86039	5.85098	0.941252
P12383	PDR1	Transcription factor PDR1	29	6.26282	6.02353	5.97508	6.08714	5.48687	5.3455	5.33375	5.38871	0.88526	6.43164	6.01078	5.70108	6.04783	0.993542	5.29225	5.03503	5.37022	5.2325	0.859599
P27810	KTR1	Alpha-1,2 mannosyltransferase KTR1	48	6.36762	6.15429	6.09692	6.20628	5.3709	5.5398	5.57351	5.49474	0.885352	6.41819	5.69065	5.92797	6.01227	0.96874	5.38847	5.27935	5.36184	5.34322	0.860938
Q05905	HRI1	Protein HRI1	80	6.65533	6.45891	6.07487	6.39637	5.41543	5.94691	5.6273	5.66321	0.885379	6.33149	6.21587	6.08889	6.21208	0.971189	4.51943	3.87622	4.41958	4.27174	0.667839
P53114	NUT1	Mediator of RNA polymerase II transcription subunit 5	35	6.3129	5.64933	5.46512	5.80912	5.37229	5.0572	5.00057	5.14335	0.885393	5.75718	5.27619	5.70509	5.57949	0.960471	5.06075	5.28695	5.11196	5.15322	0.887092
P38336	POP4	RNases MRP/P 32.9 kDa subunit	10	6.39666	5.71836	5.93003	6.01502	5.38161	4.9735	5.62347	5.32619	0.885483	5.90405	5.64895	5.70399	5.75233	0.956328	5.31902	5.26497	5.11365	5.23255	0.869914
P14065	GCY1	Glycerol 2-dehydrogenase (NADP(+))	48	3.42714	3.78044	3.68814	3.63191	3.19179	3.13247	3.32435	3.2162	0.885541	3.42986	3.41445	3.59509	3.4798	0.958119	7.97952	8.30131	9.45257	8.5778	2.36179
P32608	RTG2	Retrograde regulation protein 2	55	6.6228	5.73142	5.65013	6.00145	5.39706	5.23687	5.31069	5.31487	0.885598	5.70172	5.30742	5.34166	5.45027	0.908158	5.59325	5.42088	5.481	5.49838	0.916175
P36102	PAN3	PAN2-PAN3 deadenylation complex subunit PAN3	9	6.37397	5.9854	6.00061	6.11999	5.30755	5.59282	5.35932	5.4199	0.885605	6.24931	5.79163	5.61872	5.88655	0.961856	4.98755	5.15457	5.08472	5.07561	0.829349
P40471	AYR1	NADPH-dependent 1-acyldihydroxyacetone phosphate reductase	51	6.10173	5.84848	5.7842	5.91147	5.27623	5.17838	5.25281	5.23581	0.885703	5.6006	5.15781	5.73585	5.49809	0.930071	4.45291	4.33103	4.48649	4.42348	0.748287
P40501	AVT7	Vacuolar amino acid transporter 7	7	6.45319	6.03685	6.29244	6.26083	5.53309	5.55352	5.55028	5.54563	0.885766	6.82987	5.96837	6.07095	6.28973	1.00462	5.1712	4.80908	4.63075	4.87034	0.777907
Q03177	YMR102C	WD repeat-containing protein YMR102C	8	6.02907	5.61499	5.9326	5.85889	5.1175	5.24612	5.20557	5.18973	0.885788	5.83101	5.4858	5.63915	5.65199	0.964686	4.94678	4.89949	6.19416	5.34681	0.912598
Q07896	NOC3	Nucleolar complex-associated protein 3	35	5.93457	5.58798	5.72449	5.74901	5.12486	5.12761	5.02488	5.09245	0.885795	5.96302	5.46694	5.48192	5.63729	0.980567	4.29601	3.98291	4.26244	4.18045	0.72716
Q03375	CWC21	Pre-mRNA-splicing factor CWC21	2	5.35839	6.54388	5.99517	5.96581	6.01717	5.19611	4.64133	5.28487	0.885859	6.11781	5.79532	5.57896	5.8307	0.977352	4.07087	4.69183	5.28138	4.68136	0.784698
P36097	TTI1	TEL2-interacting protein 1	4	6.12752	5.792	5.97131	5.96361	5.35519	5.25433	5.2396	5.28304	0.88588	6.35563	6.00644	5.54516	5.96908	1.00092	5.13321	4.49933	5.1455	4.92601	0.826012
P26570	PPZ1	Serine/threonine-protein phosphatase PP-Z1	11	6.39974	5.72881	5.86136	5.99664	4.93297	5.65538	5.34936	5.31257	0.885925	6.22353	5.60334	5.27817	5.70168	0.950813	5.15755	4.71809	5.5919	5.15585	0.85979
P36168	ESL2	EST/SMG-like protein 2	15	6.19003	5.98025	5.92099	6.03042	5.51702	5.29494	5.21561	5.34252	0.885928	5.82461	5.85605	5.9306	5.87042	0.973467	5.73361	5.74351	5.71255	5.72989	0.950164
P25382	RSA4	Ribosome assembly protein 4	20	6.37427	5.56451	5.47215	5.80364	5.30241	5.04516	5.07854	5.14204	0.886001	5.80596	5.36059	5.27595	5.48083	0.944378	4.32603	4.03091	4.34432	4.23375	0.729499
Q00684	CDC14	Tyrosine-protein phosphatase CDC14	13	6.42433	6.01731	6.04613	6.16259	5.50044	5.52315	5.35874	5.46078	0.886117	6.03147	6.12229	5.74979	5.96785	0.9684	5.73519	5.03648	5.23994	5.3372	0.866065
Q3E7Y3	RPS22B	40S ribosomal protein S22-B	100	6.52769	5.86426	5.90928	6.10041	5.34975	5.39979	5.4675	5.40568	0.886117	6.39795	5.81581	5.48722	5.90033	0.967202	5.17817	4.87499	4.97269	5.00862	0.82103
P52919	NBP1	NAP1-binding protein	1	7.00157	6.49922	5.66589	6.38889	5.69851	5.69988	5.5942	5.6642	0.886569	5.83543	6.05757	5.65036	5.84779	0.915305	4.80275	5.41079	5.68285	5.2988	0.829376
P43617	YFR045W	Uncharacterized mitochondrial carrier YFR045W	6	6.38081	6.69818	6.26156	6.44685	5.72153	5.61983	5.80553	5.71563	0.886577	6.74964	6.6149	5.63093	6.33182	0.982158	4.11519	4.41809	3.95287	4.16205	0.645594
Q06678	MRPL35	54S ribosomal protein L35, mitochondrial	17	5.9911	5.675	5.46223	5.70944	5.09122	4.9614	5.13565	5.06276	0.886734	5.32436	5.86065	5.71592	5.63364	0.986724	5.60558	5.50653	5.45617	5.52276	0.967303
Q05789	ATG38	Autophagy-related protein 38	2	6.11333	5.71677	5.86794	5.89935	4.99558	5.33694	5.36099	5.23117	0.886737	6.33923	5.44533	5.02875	5.60444	0.95001	5.82043	5.12362	5.85183	5.59863	0.949025
P16547	OM45	Mitochondrial outer membrane protein OM45	66	4.50802	5.05844	5.37097	4.97914	4.19755	4.49611	4.55228	4.41531	0.886762	5.12676	4.1311	4.54081	4.59956	0.923765	6.73762	6.39785	6.56382	6.56643	1.31879
P22516	CHL1	ATP-dependent DNA helicase CHL1	3	6.48501	7.45727	5.29273	6.41167	5.28702	5.79554	5.97601	5.68619	0.88685	5.52262	5.81371	5.96161	5.76598	0.899295	5.24953	4.80699	5.0143	5.02361	0.78351
Q06677	SWA2	Auxilin-like clathrin uncoating factor SWA2	25	6.37724	6.04182	5.85824	6.09243	5.40118	5.37804	5.43035	5.40319	0.886869	6.01541	5.7283	5.80415	5.84929	0.96009	4.61977	4.38915	4.56967	4.5262	0.742921
P0CX85	RPL35B	60S ribosomal protein L35-B	76	6.19156	5.65737	5.51237	5.7871	5.13127	5.01681	5.25194	5.13334	0.887032	5.3743	5.48418	5.00376	5.28741	0.913655	5.68499	5.51257	5.62608	5.60788	0.969031
P14693	SAM35	Sorting assembly machinery 35 kDa subunit	10	6.00328	5.73153	5.918	5.88427	5.16188	5.17409	5.3264	5.22079	0.887245	5.41531	5.40285	5.45085	5.423	0.92161	5.83192	5.59177	5.9207	5.78146	0.982529
P35735	SFK1	Protein SFK1	8	4.7029	4.42296	4.31759	4.48115	3.8995	3.98098	4.04935	3.97661	0.887408	5.31016	4.32715	4.23991	4.62574	1.03227	5.75542	5.56573	6.24721	5.85612	1.30683
Q12524	PCD1	Peroxisomal coenzyme A diphosphatase 1, peroxisomal	5	6.09057	6.27962	5.79435	6.05485	5.2649	5.34865	5.50607	5.37321	0.887422	6.56815	5.42208	5.7895	5.92658	0.978815	5.22912	4.95308	4.8075	4.99657	0.825218
P38162	MIX23	Mitochondrial intermembrane space cysteine motif-containing protein MIX23	11	6.07154	6.16063	5.725	5.98572	5.32464	5.41695	5.19417	5.31192	0.887432	6.0962	5.88724	5.44076	5.80807	0.97032	5.86754	5.62778	6.19961	5.89831	0.985396
P17076	RPL8A	60S ribosomal protein L8-A	53	6.06178	5.38646	5.34623	5.59816	4.92845	4.91517	5.06406	4.96923	0.887654	5.67023	5.20735	5.05983	5.31247	0.948968	5.77573	5.77381	5.89972	5.81642	1.03899
P32338	RME1	Zinc finger protein RME1	2	7.15889	6.21136	5.88793	6.41939	5.53934	5.81284	5.74265	5.69828	0.887666	6.32154	5.83977	5.23314	5.79815	0.903224	5.47296	5.08871	6.28508	5.61558	0.874784
P36114	YKR018C	IML2-like protein YKR018C	73	6.06408	5.99364	5.51878	5.85883	5.26035	5.13596	5.21334	5.20322	0.888098	5.26335	5.18129	5.35467	5.26644	0.898888	4.63214	4.67827	4.69259	4.66767	0.796689
P39101	CAJ1	Protein CAJ1	86	6.15891	6.14174	5.859	6.05322	5.37631	5.39015	5.36191	5.37612	0.888143	6.01626	5.63755	5.94784	5.86722	0.969273	5.175	4.77715	4.94967	4.96727	0.820601
P53850	RTC4	Restriction of telomere capping protein 4	2	5.12186	4.00261	5.03103	4.7185	4.03186	4.11611	4.42432	4.19076	0.888156	6.11572	4.60214	5.60314	5.44033	1.15298	4.77736	6.12354	6.75218	5.88436	1.24708
P28241	IDH2	Isocitrate dehydrogenase [NAD] subunit 2, mitochondrial	64	5.15953	4.85504	5.08503	5.0332	4.26274	4.53085	4.62002	4.4712	0.888342	5.17096	4.50882	4.64738	4.77572	0.948844	5.18734	5.37863	6.33301	5.63299	1.11917
Q03897	MTC5	Maintenance of telomere capping protein 5	9	6.43273	6.31016	5.7103	6.15106	5.73629	5.24469	5.41213	5.46437	0.888362	5.9737	5.61194	5.23798	5.60787	0.911692	5.56935	5.3669	5.37996	5.43874	0.884195
P35202	THI80	Thiamine pyrophosphokinase	12	6.4366	5.6411	5.76184	5.94651	5.36774	5.30934	5.17125	5.28278	0.888382	7.17834	7.77582	5.882	6.94539	1.16798	4.92639	4.97206	5.31364	5.0707	0.852718
P39678	MBP1	Transcription factor MBP1	13	6.03553	5.73837	5.87209	5.882	5.1599	5.13817	5.38106	5.22638	0.888538	6.05089	5.49422	5.39989	5.64833	0.960275	5.21771	4.90812	5.04778	5.05787	0.85989
P09798	CDC16	Anaphase-promoting complex subunit CDC16	5	6.42198	5.81603	6.16421	6.13407	5.49553	5.58266	5.27699	5.45173	0.888761	6.26517	5.50623	5.59277	5.78806	0.943591	5.3502	4.99912	5.42247	5.25726	0.857059
P32657	CHD1	Chromo domain-containing protein 1	73	7.25526	6.55857	6.52998	6.78127	6.10911	6.04277	5.93009	6.02732	0.888819	6.49392	5.83417	5.83583	6.05464	0.892848	5.01413	5.01744	5.10195	5.04451	0.743888
P53829	CAF40	Protein CAF40	14	6.4867	6.10946	6.01736	6.20451	5.49038	5.5117	5.54294	5.51501	0.888871	6.49931	6.04953	5.6644	6.07108	0.978495	5.0021	4.5091	4.60387	4.70502	0.758324
Q06819	DIB1	Spliceosomal protein DIB1	5	5.88228	6.23573	5.81507	5.97769	5.54297	5.28188	5.11656	5.3138	0.888939	6.73415	5.87318	5.74226	6.11653	1.02323	5.53914	5.47012	4.91356	5.30761	0.887902
Q05521	DPP1	Diacylglycerol pyrophosphate phosphatase 1	15	6.46167	6.5426	5.85622	6.28683	5.73793	5.56894	5.45945	5.58877	0.888965	5.56815	5.56324	5.79339	5.64159	0.897367	5.59962	5.4336	5.49235	5.50852	0.8762
P47110	POL32	DNA polymerase delta subunit 3	6	7.21755	6.31728	6.5058	6.68021	6.21469	5.87035	5.73051	5.93852	0.888972	6.81026	5.84504	5.86486	6.17339	0.924131	5.27154	5.13401	5.46442	5.28999	0.79189
Q03941	CAB5	Dephospho-CoA kinase CAB5	14	5.44338	5.96704	5.36899	5.59314	4.97257	4.88726	5.05775	4.97253	0.889041	5.6729	5.20606	5.20023	5.35973	0.958269	4.99216	4.75973	5.48591	5.07927	0.908125
Q05471	SWR1	Helicase SWR1	17	6.23912	5.7473	5.88635	5.95759	5.3262	5.24375	5.32053	5.29683	0.889089	6.02433	5.45977	5.26232	5.58214	0.93698	5.78493	5.50363	5.63585	5.64147	0.946938
Q12032	AIM41	Altered inheritance of mitochondria protein 41, mitochondrial	29	6.02944	6.41002	6.40144	6.2803	5.45797	5.77063	5.52486	5.58449	0.889207	6.60635	5.31141	5.62776	5.84851	0.931246	4.89669	4.52389	4.5446	4.65506	0.741216
P38228	TCM62	Mitochondrial chaperone TCM62	9	5.94818	5.95759	5.36358	5.75645	4.9757	4.99848	5.38272	5.11897	0.889258	5.64531	5.27305	5.39194	5.43677	0.944465	5.76334	5.79109	6.02621	5.86021	1.01803
P37299	QCR10	Cytochrome b-c1 complex subunit 10, mitochondrial	12	4.9296	5.09988	5.10765	5.04571	4.18404	4.53233	4.74545	4.48727	0.889324	5.13775	4.32049	4.37578	4.61134	0.913913	4.96629	4.68531	4.45486	4.70215	0.931911
P53899	CUZ1	CDC48-associated ubiquitin-like/zinc finger protein 1	9	6.25403	5.70318	5.37769	5.7783	5.08876	5.32388	5.00583	5.13949	0.889447	5.28063	5.43863	5.53921	5.41949	0.937904	7.47132	7.38237	7.91195	7.58855	1.31328
Q05812	MSC3	Meiotic sister-chromatid recombination protein 3	18	5.89816	6.09989	6.06303	6.02036	5.29258	5.37485	5.39702	5.35482	0.889451	6.06283	5.66807	5.62999	5.78696	0.961232	4.97072	4.84037	4.89008	4.90039	0.81397
P06782	SNF1	Carbon catabolite-derepressing protein kinase	64	6.36722	6.02641	5.82343	6.07235	5.56061	5.39893	5.24533	5.40162	0.889544	5.99275	5.61106	5.81429	5.80603	0.956142	5.459	5.3127	5.48414	5.41861	0.892342
P40483	YIL108W	Putative zinc metalloproteinase YIL108W	52	6.26719	6.30629	6.58437	6.38595	5.58324	5.75863	5.70081	5.68089	0.889593	6.67368	6.25996	6.18876	6.37413	0.99815	4.14249	3.93465	3.98477	4.02064	0.629607
Q06675	MCM21	Inner kinetochore subunit MCM21	2	7.18075	6.18629	4.87028	6.07911	6.18661	5.35166	4.6881	5.40879	0.889734	5.07046	5.73246	6.04625	5.61639	0.923884	5.45564	5.37754	5.78254	5.53857	0.911083
P25648	SRB8	Mediator of RNA polymerase II transcription subunit 12	9	6.54197	6.39133	5.55753	6.16361	5.84606	5.33752	5.27012	5.48457	0.88983	6.3722	5.83344	5.24485	5.81683	0.943738	4.70434	4.96291	4.84953	4.83893	0.78508
Q07532	IWR1	RNA polymerase II nuclear localization protein IWR1	5	5.37354	6.13326	5.62278	5.70986	4.74522	5.17557	5.32339	5.08139	0.889933	5.36105	5.16347	5.20629	5.2436	0.918342	5.30052	4.81324	5.60327	5.23901	0.917537
P40070	LSM4	U6 snRNA-associated Sm-like protein LSm4	18	6.76727	6.09955	5.9989	6.28857	5.68663	5.53469	5.56832	5.59655	0.889955	5.92382	5.70694	5.68836	5.77304	0.918021	5.26459	5.20046	5.5666	5.34388	0.849777
Q01590	SED5	Integral membrane protein SED5	12	6.45854	6.10338	6.01566	6.19253	5.5479	5.51171	5.47683	5.51215	0.890129	5.97848	5.73507	5.50527	5.73961	0.92686	5.21783	4.96491	5.2084	5.13038	0.828479
P38703	LAG1	Ceramide synthase LAG1	12	6.16664	5.6149	5.57724	5.78626	5.3336	5.04546	5.07371	5.15092	0.890199	6.18159	5.35931	5.66311	5.73467	0.991084	5.53658	5.51594	5.77221	5.60824	0.969235
P19263	RGR1	Mediator of RNA polymerase II transcription subunit 14	20	6.30789	6.09213	6.09111	6.16371	5.55399	5.39977	5.50829	5.48735	0.890267	5.89474	5.90953	5.86116	5.88848	0.955346	5.26873	5.28598	5.56589	5.37353	0.871802
P38892	CRG1	Probable S-adenosylmethionine-dependent methyltransferase CRG1	6	5.49288	6.49166	6.21804	6.06753	5.39483	5.26394	5.5468	5.40186	0.89029	6.31779	6.16271	5.97366	6.15139	1.01382	6.08462	6.44573	6.28281	6.27105	1.03354
P32849	RAD5	DNA repair protein RAD5	14	6.30513	5.92461	5.57121	5.93365	5.61612	5.14586	5.08695	5.28298	0.890342	5.455	5.52113	5.63553	5.53722	0.93319	5.59996	5.72054	5.92796	5.74949	0.968963
P33314	BUD2	Inhibitory regulator protein BUD2/CLA2	26	6.61732	6.08943	5.92023	6.20899	5.57264	5.56646	5.44558	5.52823	0.890358	5.9949	5.83178	5.6433	5.82333	0.937886	5.06949	4.73464	5.02149	4.94187	0.795922
Q06137	YLR345W	Putative 6-phosphofructo-2-kinase/fructose-2,6-bisphosphatase YLR345W	11	5.58211	5.33409	5.39147	5.43589	4.64262	4.88309	4.9949	4.8402	0.890416	5.7406	4.9825	5.15473	5.29261	0.973642	5.38562	5.30873	6.0243	5.57288	1.0252
P34111	TFC3	Transcription factor tau 138 kDa subunit	17	6.26868	6.24739	5.73654	6.0842	5.69823	5.13009	5.4254	5.41791	0.890487	5.98558	5.70086	5.6717	5.78605	0.950995	5.48394	5.26695	4.93848	5.22979	0.859569
P53248	PEX8	Peroxisomal biogenesis factor 8	19	6.27879	5.99122	5.98169	6.0839	5.54031	5.4711	5.24282	5.41808	0.89056	6.72168	5.68678	5.71519	6.04122	0.992984	5.33652	4.96694	5.28872	5.19739	0.854286
P17121	SAC7	GTPase-activating protein SAC7	19	6.75652	6.51481	6.4453	6.57221	5.74458	5.99547	5.82205	5.85403	0.890725	6.70312	6.01623	6.04228	6.25388	0.951564	4.90855	4.62012	5.04122	4.85663	0.738965
P33419	SPC29	Spindle pole component 29	2	5.77629	5.698	6.14111	5.8718	5.28705	5.56029	4.84445	5.2306	0.8908	5.89064	5.70546	6.98572	6.19394	1.05486	5.25505	5.30774	4.77115	5.11131	0.870485
P53095	DSD1	D-serine dehydratase	22	6.33024	5.57782	5.5165	5.80819	5.12018	5.06466	5.3376	5.17415	0.890837	5.62248	5.60498	5.41113	5.5462	0.954893	5.04396	4.84417	5.79659	5.22824	0.90015
Q08921	TCO89	Target of rapamycin complex 1 subunit TCO89	14	6.11356	5.6086	5.48582	5.73599	5.35902	5.0865	4.88457	5.11003	0.890871	5.80945	5.46299	5.41851	5.56365	0.969954	5.52178	5.12498	5.88692	5.51123	0.960815
P53173	ERV14	ER-derived vesicles protein ERV14	8	5.72865	5.48311	5.79313	5.6683	4.75918	5.16283	5.22911	5.05037	0.890986	5.78583	5.18895	5.20411	5.39296	0.951426	5.20332	5.08984	5.32396	5.20571	0.91839
Q04199	CAC2	Chromatin assembly factor 1 subunit p60	11	6.46105	6.24178	5.77967	6.16083	5.63768	5.58093	5.24978	5.48946	0.891026	6.29826	5.78555	5.76418	5.94933	0.96567	5.10182	5.00836	5.10047	5.07022	0.822976
P32342	SRP21	Signal recognition particle subunit SRP21	6	5.74361	5.3304	5.18744	5.42048	4.76859	4.83033	4.89136	4.83009	0.891082	5.63137	4.97727	4.81374	5.14079	0.948401	5.57767	5.6747	6.0789	5.77709	1.06579
P32800	PEX2	Peroxisomal biogenesis factor 2	2	5.59415	5.74611	5.59395	5.64474	5.05998	4.98114	5.04889	5.03	0.891096	6.20419	5.35272	5.23401	5.59697	0.991538	5.4637	4.71735	5.49185	5.2243	0.925517
P36163	OMA1	Mitochondrial metalloendopeptidase OMA1	12	6.2356	5.74773	5.61039	5.86457	5.13054	5.07875	5.46917	5.22615	0.89114	6.11062	5.50921	5.61262	5.74415	0.979466	5.22965	4.9466	5.34243	5.17289	0.882058
Q06108	RGC1	Regulator of the glycerol channel 1	30	6.2913	6.71236	6.35407	6.45258	5.81468	5.84102	5.59528	5.75033	0.891168	6.77904	5.86505	6.16789	6.27066	0.971807	4.80114	4.75708	4.80576	4.78799	0.742028
P18238	AAC3	ADP,ATP carrier protein 3	12	7.18828	6.30186	6.583	6.69105	6.04331	5.73056	6.11496	5.96294	0.891182	6.85025	6.79009	6.05043	6.56359	0.980951	5.06622	4.92614	4.78586	4.92607	0.736219
P53740	YNR048W	Probable phospholipid translocase non-catalytic subunit CRF1	3	7.2377	5.35351	5.7444	6.11187	5.82001	5.18754	5.33309	5.44688	0.891197	5.83403	5.89664	5.03868	5.58978	0.914578	5.91045	6.09302	6.20748	6.07032	0.993201
Q06817	GRS2	Glycine--tRNA ligase 2	27	6.06525	5.63836	5.99566	5.89976	5.10793	5.3057	5.36058	5.25807	0.891235	6.15588	5.4547	5.4461	5.68556	0.963694	4.79838	4.72731	4.78231	4.76933	0.808395
P50087	MIC26	MICOS subunit MIC26	10	6.0923	6.1563	5.702	5.98353	5.3881	5.06336	5.54748	5.33298	0.891276	5.61905	5.79676	5.35695	5.59092	0.934384	5.04327	5.43225	5.24376	5.23976	0.875697
P48016	ATH1	Periplasmic acid trehalase ATH1	9	5.19577	5.29453	5.86113	5.45048	4.75444	4.80971	5.01065	4.85827	0.891347	5.73853	4.93369	5.20213	5.29145	0.970823	5.4759	5.41671	6.11271	5.66844	1.03999
D6W196	SAL1	Truncated non-functional calcium-binding mitochondrial carrier SAL1-1	4	5.90836	5.58141	5.22624	5.572	5.45498	4.58745	4.85862	4.96702	0.891424	4.15168	4.72619	5.85502	4.91096	0.881364	6.75266	8.25915	7.37925	7.46369	1.3395
Q07807	PUF3	mRNA-binding protein PUF3	43	6.24304	5.8861	5.63017	5.91977	5.34667	5.21913	5.26577	5.27719	0.891452	5.77015	5.75079	5.7186	5.74651	0.970733	6.45387	6.11555	7.36029	6.64324	1.12221
Q04991	FMP42	Protein FMP42	16	7.10023	6.02045	5.78963	6.30344	5.66863	5.58289	5.60629	5.61927	0.891461	6.85948	6.21125	5.6373	6.23601	0.989303	5.15137	4.94253	5.28992	5.12794	0.813515
P54780	RPL15B	60S ribosomal protein L15-B	2	5.94128	6.07476	4.93105	5.64903	4.81976	5.62961	4.65912	5.03616	0.891509	5.29313	5.94392	5.27908	5.50538	0.97457	5.71827	5.31139	6.87198	5.96721	1.05633
P32862	RGT1	Glucose transport transcription regulator RGT1	2	6.43107	6.34878	5.91878	6.23288	5.40917	5.25238	6.0092	5.55692	0.891549	5.60197	5.69501	5.72617	5.67438	0.910396	5.24384	5.63265	5.71405	5.53018	0.88726
P48412	UPF3	Nonsense-mediated mRNA decay protein 3	12	6.17415	5.83602	5.75929	5.92315	5.29561	5.32284	5.22574	5.2814	0.891653	5.66958	5.41145	5.03431	5.37178	0.906912	5.56146	5.40747	5.4129	5.46061	0.921909
P39708	GDH3	NADP-specific glutamate dehydrogenase 2	81	5.05148	4.66761	4.50403	4.74104	4.28075	4.29736	4.10457	4.22756	0.891695	4.94567	4.38294	4.1346	4.48774	0.946572	3.5307	3.29245	3.03642	3.28652	0.693207
P19516	COX11	Cytochrome c oxidase assembly protein COX11, mitochondrial	8	6.69179	6.02454	6.04666	6.25433	5.59492	5.7135	5.42331	5.57724	0.891741	6.30405	5.66169	5.75114	5.90563	0.944246	5.27608	4.96218	5.02047	5.08624	0.813236
P0CX33	RPS30A	40S ribosomal protein S30-A	42	6.839	5.63528	6.18622	6.22017	5.54264	5.45354	5.64833	5.54817	0.891965	6.43949	5.46162	5.21637	5.70583	0.917311	4.90809	4.56731	4.15436	4.54325	0.730407
P32525	ECM25	Protein ECM25	24	6.45886	5.60642	5.78034	5.94854	5.21589	5.50193	5.20068	5.30617	0.892012	6.16353	6.11004	5.69889	5.99082	1.00711	5.0635	4.97762	5.34869	5.12994	0.862386
Q06522	YPR147C	Lipid droplet-associated triacylglycerol lipase	7	6.97923	6.42018	6.14249	6.51397	5.8368	5.61909	5.97725	5.81105	0.89209	6.18688	5.60159	5.62122	5.80323	0.89089	4.85905	4.68386	5.02716	4.85669	0.745581
Q08202	OPI10	Protein OPI10	8	5.77006	6.09568	5.77573	5.88049	4.96844	5.33944	5.43051	5.24613	0.892125	6.19055	5.20876	5.62299	5.6741	0.964903	4.34434	4.58588	4.70578	4.54533	0.772951
P52870	SBH1	Protein transport protein SBH1	5	6.4547	6.12544	6.55028	6.37681	5.60661	5.60793	5.85218	5.68891	0.892125	6.60005	5.9829	5.5179	6.03362	0.946182	4.96078	4.60246	4.6169	4.72671	0.741235
P46964	OST2	Dolichyl-diphosphooligosaccharide--protein glycosyltransferase subunit OST2	17	7.07742	6.13328	6.38419	6.53163	5.80037	5.85576	5.82539	5.82717	0.892147	7.06545	6.5162	6.20297	6.59487	1.00968	4.8766	4.5695	4.58147	4.67586	0.715879
P53148	SPC105	Spindle pole body component SPC105	5	6.00301	6.26663	5.98978	6.08647	5.71559	5.03888	5.5362	5.43022	0.892179	6.55613	4.91816	5.6708	5.71503	0.938972	5.16695	5.12466	5.34474	5.21212	0.856344
P38142	YBR241C	Probable metabolite transport protein YBR241C	6	6.19548	5.72148	6.57141	6.16279	5.37524	5.57954	5.54086	5.49855	0.892217	6.94942	4.99409	5.26407	5.73586	0.930725	5.37202	5.11558	5.21474	5.23411	0.849309
P22209	KIN3	Serine/threonine-protein kinase KIN3	4	6.39365	6.07155	5.79309	6.0861	5.11106	5.51632	5.66299	5.43012	0.892218	5.87443	5.78389	5.899	5.85244	0.961608	7.28653	6.34667	6.12845	6.58722	1.08234
P32910	RPC34	DNA-directed RNA polymerase III subunit RPC6	6	6.57757	5.9345	5.69717	6.06975	5.59929	5.11183	5.53586	5.41566	0.892238	6.47205	6.03082	5.61464	6.03917	0.994962	5.20375	5.1771	5.62402	5.33496	0.878942
Q04311	VMS1	Protein VMS1	21	6.30705	5.91232	5.86585	6.02841	5.55547	5.24739	5.33488	5.37925	0.892316	6.07255	5.5264	5.45353	5.68416	0.942896	5.48097	5.47345	5.80456	5.58633	0.926667
P25625	PER1	Protein PER1	9	6.65522	6.20979	5.84341	6.23614	5.52827	5.56945	5.59676	5.56483	0.892351	6.43007	5.95761	6.06307	6.15025	0.986227	5.27408	4.95278	5.15509	5.12732	0.822194
P0C2H8	RPL31A	60S ribosomal protein L31-A	12	6.39002	5.42905	5.9134	5.91082	5.15351	5.25882	5.41174	5.27469	0.892378	6.20068	5.64465	5.317	5.72078	0.967848	5.43676	4.95186	5.03966	5.14276	0.870058
P41896	TFG2	Transcription initiation factor IIF subunit beta	23	6.15241	5.95647	5.9502	6.01969	5.28049	5.45972	5.37537	5.37186	0.892381	6.04321	5.71199	5.58475	5.77998	0.960179	4.83493	4.60359	5.0781	4.83887	0.803841
Q02457	TBF1	Protein TBF1	16	6.29293	5.87748	5.86743	6.01261	5.50622	5.26597	5.32504	5.36574	0.892415	6.1712	5.59866	5.52681	5.76556	0.95891	5.17211	4.98343	5.20821	5.12125	0.851751
P38182	ATG8	Autophagy-related protein 8	6	6.18817	5.83278	6.06133	6.02743	5.03301	5.58187	5.52326	5.37938	0.892484	6.81912	5.35374	5.94674	6.03987	1.00206	5.08486	5.09445	5.16702	5.11544	0.848694
P02294	HTB2	Histone H2B.2	82	6.21988	5.61292	5.65945	5.83075	5.06616	5.23083	5.31502	5.204	0.89251	5.88662	5.38373	5.18509	5.48515	0.940727	5.23526	5.10652	5.26245	5.20141	0.892065
Q08651	ENV9	Probable oxidoreductase ENV9	6	5.99357	5.46463	5.8711	5.77643	5.3377	5.03927	5.09038	5.15578	0.892555	5.81856	5.76176	5.67949	5.75327	0.99599	4.87948	4.93047	5.01161	4.94052	0.855289
P53230	TAM41	Phosphatidate cytidylyltransferase, mitochondrial	7	5.65491	5.2678	5.25007	5.39093	4.3671	4.98579	5.08354	4.81214	0.892638	5.03619	4.95276	5.06548	5.01814	0.93085	5.59161	5.32747	5.18237	5.36715	0.99559
P14904	APE1	Vacuolar aminopeptidase 1	110	6.44827	6.71292	6.718	6.6264	5.64979	6.03295	6.06355	5.91543	0.892707	6.75153	5.52833	5.89885	6.05957	0.914459	5.44335	5.35817	4.8327	5.21141	0.786462
P48813	GNP1	High-affinity glutamine permease	12	4.35494	4.18982	4.45278	4.33251	3.9996	3.98799	3.61624	3.86794	0.892771	4.20787	4.27938	4.0049	4.16405	0.961116	8.34449	8.16168	11.5738	9.35999	2.16041
P53968	CRZ1	Transcriptional regulator CRZ1	16	5.90363	6.19227	5.80564	5.96718	5.41954	5.37395	5.18895	5.32748	0.892797	5.40505	5.93211	5.62278	5.65331	0.947401	5.24228	5.0549	5.68214	5.32644	0.892623
P53154	GUP1	Membrane-bound O-acyltransferase GUP1	14	6.48483	6.15843	5.86999	6.17108	5.42912	5.45619	5.64521	5.51017	0.892902	6.19604	5.61338	5.91528	5.90823	0.957406	5.93908	5.81314	5.78967	5.8473	0.947532
P40207	ERG29	Ergosterol biosynthesis protein 29	10	5.79171	5.46894	5.74987	5.67017	5.16456	4.94101	5.08363	5.06307	0.89293	5.55804	5.33118	5.16336	5.35086	0.943685	5.20633	5.11523	5.92348	5.41501	0.955
P53944	MTQ1	Mitochondrial MRF1 N(5)-glutamine methyltransferase MTQ1	2	6.49737	5.86177	5.87944	6.07953	5.46027	5.55386	5.27283	5.42899	0.892995	5.03904	5.83912	5.73767	5.53861	0.911027	5.72452	6.11897	6.1371	5.99353	0.985855
P25294	SIS1	Protein SIS1	106	6.15832	6.03334	6.28278	6.15815	5.19515	5.73467	5.56822	5.49935	0.89302	6.4348	5.62852	5.66104	5.90812	0.959399	5.65645	5.22061	5.18408	5.35371	0.869371
P38087	YMC2	Carrier protein YMC2, mitochondrial	4	5.12734	4.68934	5.0597	4.95879	4.46159	4.36239	4.46227	4.42875	0.89311	4.98267	4.7263	4.52593	4.74497	0.956879	5.17285	5.02494	4.98466	5.06082	1.02057
P40992	RRN7	RNA polymerase I-specific transcription initiation factor RRN7	1	6.03747	6.72928	6.0962	6.28765	6.07502	4.70282	6.069	5.61561	0.893118	5.32931	6.03171	6.73332	6.03145	0.959253	5.0974	5.25028	5.23695	5.19488	0.826203
Q06337	EAF1	Chromatin modification-related protein EAF1	13	6.1643	5.97626	5.42652	5.85569	5.34914	5.02917	5.31456	5.23096	0.893311	5.55012	5.378	5.54619	5.49144	0.937794	6.06604	6.2121	6.34251	6.20688	1.05997
P11746	MCM1	Pheromone receptor transcription factor	2	6.55601	5.96218	5.70206	6.07342	5.61147	5.47332	5.19176	5.42552	0.893322	5.58104	5.18857	5.73518	5.5016	0.905849	5.44263	4.7532	5.38722	5.19435	0.85526
P53878	YNL181W	Uncharacterized oxidoreductase YNL181W	33	6.59273	6.28458	6.14051	6.33927	5.80352	5.66467	5.52208	5.66342	0.893387	6.464	6.00207	5.8703	6.11212	0.964168	5.40248	5.40312	5.29636	5.36732	0.846677
P38330	YBR238C	RNA-binding protein RMD9-like, mitochondrial	7	5.71399	4.83466	5.25479	5.26781	4.85962	4.62718	4.63179	4.7062	0.893387	5.34612	5.65315	5.15816	5.38581	1.0224	5.99906	6.00724	7.93733	6.64788	1.26198
P40962	RTS2	Zinc finger protein RTS2	1	5.85657	5.38906	6.38758	5.87774	5.20555	5.287	5.26238	5.25164	0.893481	5.46697	5.88869	5.18822	5.51463	0.938223	6.60175	6.61844	6.02604	6.41541	1.09148
P38250	IST2	Increased sodium tolerance protein 2	64	6.28417	6.03927	5.84325	6.05556	5.37291	5.35908	5.50013	5.41071	0.89351	5.93227	5.48973	5.45612	5.62604	0.92907	5.28883	5.29966	5.26881	5.28577	0.872878
P53297	PBP1	PAB1-binding protein 1	44	5.89307	5.9352	5.70349	5.84392	5.18589	5.22469	5.25453	5.2217	0.893528	5.53225	5.63546	5.83605	5.66792	0.969883	5.95256	5.51772	5.89045	5.78691	0.990245
P25656	CDC50	Cell division control protein 50	10	6.66787	6.18234	5.48281	6.11101	5.34553	5.58854	5.44815	5.46074	0.893591	5.81959	5.43468	5.29662	5.51696	0.902791	5.04326	5.08339	5.37549	5.16738	0.845586
Q03104	MSC1	Meiotic sister chromatid recombination protein 1	124	4.23148	4.94543	4.89811	4.69167	3.93658	4.3095	4.33261	4.1929	0.893689	4.91516	4.1212	4.47907	4.50514	0.960242	6.99881	6.59817	6.39486	6.66395	1.42038
P38911	FPR3	Peptidyl-prolyl cis-trans isomerase	67	7.06249	6.63036	6.44134	6.7114	6.1099	5.99349	5.89244	5.99861	0.893795	6.62727	5.91603	6.24715	6.26348	0.933261	4.71958	4.57756	4.53629	4.61114	0.687062
Q12270	RBD2	Rhomboid protein 2	7	6.48155	6.19474	6.32612	6.33414	5.79358	5.357	5.83495	5.66184	0.893862	6.61954	6.02635	5.62615	6.09068	0.961564	5.10754	5.06418	5.15556	5.10909	0.806597
P23833	SCO1	Protein SCO1, mitochondrial	9	6.21662	6.36599	5.81973	6.13411	5.4214	5.53965	5.49095	5.484	0.894017	6.0449	5.72586	5.917	5.89592	0.961169	4.86633	4.92545	5.30769	5.03316	0.820519
P40021	ZRG8	Zinc-regulated protein 8	4	5.8557	6.67181	6.51401	6.34717	5.38644	5.72359	5.91437	5.6748	0.894067	5.97737	6.47662	6.20795	6.22065	0.980066	5.26004	4.82372	6.00551	5.36309	0.844957
P53234	YGR053C	Uncharacterized protein YGR053C	4	5.15017	6.93586	4.65865	5.58156	4.18988	5.27002	5.51589	4.99193	0.894361	5.6411	12.0104	10.0437	9.23173	1.65397	3.41772	4.799	4.86557	4.36076	0.78128
Q06632	CFT1	Protein CFT1	34	6.3748	5.92859	5.87283	6.05874	5.55031	5.2845	5.42173	5.41885	0.894385	5.66538	5.8912	5.82286	5.79315	0.956164	5.9279	5.83006	5.71532	5.82443	0.961326
Q06668	OMS1	Methyltransferase OMS1, mitochondrial	13	6.35141	5.90055	5.79765	6.01654	5.33927	5.25537	5.55046	5.3817	0.894485	5.65974	5.344	5.58962	5.53112	0.91932	5.9655	5.7798	5.93813	5.89448	0.979713
P39103	COX14	Cytochrome c oxidase assembly protein COX14	3	6.24678	5.44224	6.01596	5.90166	5.28991	5.14582	5.40131	5.27901	0.894496	5.75323	5.47332	5.05674	5.42776	0.919701	5.20798	4.80337	4.85241	4.95459	0.839524
P38315	YBP1	YAP1-binding protein 1	47	6.00439	5.65306	5.69057	5.78267	5.15375	5.12668	5.23798	5.1728	0.894535	6.06839	5.44827	5.49881	5.67182	0.980831	4.84436	4.56702	4.6699	4.69376	0.811694
P32317	AFG1	Protein AFG1	33	5.78554	5.69035	5.62475	5.70021	5.04569	5.10738	5.14442	5.09916	0.894557	5.79322	5.19828	5.38838	5.45996	0.957852	5.10143	4.71571	4.35154	4.72289	0.828547
Q02486	ABF2	ARS-binding factor 2, mitochondrial	57	6.14234	5.85735	5.91521	5.97163	5.27497	5.3616	5.38943	5.342	0.894563	6.09022	5.18016	5.33906	5.53648	0.92713	4.83747	4.52329	4.5709	4.64389	0.777658
Q05543	RTT103	Regulator of Ty1 transposition protein 103	23	6.4761	6.16454	6.39287	6.3445	5.73186	5.74523	5.5496	5.67556	0.894564	6.5229	6.13995	5.72148	6.12811	0.965893	4.73781	4.45745	4.92185	4.7057	0.741698
P53741	BRE5	UBP3-associated protein BRE5	31	6.70964	6.274	5.68635	6.22333	5.67536	5.47674	5.55145	5.56785	0.894674	5.95029	5.65015	5.71017	5.7702	0.927189	4.95149	4.71589	5.11603	4.9278	0.791827
P32805	FZF1	Zinc finger protein FZF1	7	5.80721	5.49334	5.23097	5.51051	4.70376	5.04808	5.04024	4.93069	0.89478	5.25996	5.0193	4.89641	5.05856	0.917984	5.49226	5.02212	5.93792	5.4841	0.995208
P38880	MDM31	Mitochondrial distribution and morphology protein 31	1	6.19628	6.25033	4.5752	5.67394	4.78927	5.84968	4.59186	5.07694	0.894782	6.62688	4.25944	4.49453	5.12695	0.903597	4.16905	5.9069	6.19048	5.42214	0.955623
P38312	ERV15	ER-derived vesicles protein ERV15	4	6.51666	5.99892	6.31422	6.2766	5.63688	5.64191	5.57009	5.61629	0.894799	7.14641	5.7731	6.27788	6.39913	1.01952	5.18232	4.98908	4.95318	5.04153	0.803226
P32798	COT1	Vacuolar zinc transporter COT1	13	6.5025	6.06226	6.79459	6.45312	5.76705	5.79265	5.76459	5.77476	0.89488	7.01052	6.38877	6.40963	6.60297	1.02322	5.45585	5.19199	5.74114	5.46299	0.846567
Q12267	SMC4	Structural maintenance of chromosomes protein 4	49	6.3925	6.08403	5.94762	6.14138	5.52376	5.50102	5.46315	5.49598	0.894909	6.18777	5.77878	5.57433	5.84696	0.952059	5.15973	5.15836	5.29972	5.20594	0.847681
P53227	YGR042W	Uncharacterized protein YGR042W	1	4.76633	5.51425	6.53326	5.60461	5.68082	5.65173	3.71509	5.01588	0.894956	5.76245	5.72384	3.5928	5.02636	0.896826	4.77339	5.85516	4.17603	4.93486	0.8805
P28737	MSP1	Outer mitochondrial transmembrane helix translocase	15	5.61357	5.45505	5.14838	5.40567	4.94655	4.91485	4.6524	4.83793	0.894974	5.40706	5.7086	5.20241	5.43936	1.00623	5.26248	5.09268	5.43336	5.26284	0.973578
P53246	ENV11	Late endosome and vacuole interface protein 11	3	6.11801	6.29346	5.7024	6.03796	5.29788	5.45406	5.46009	5.40401	0.895006	5.31135	5.9374	5.29644	5.51506	0.913399	5.49533	5.54187	5.55583	5.53101	0.91604
P53951	COG5	Conserved oligomeric Golgi complex subunit 5	10	6.17666	5.74378	6.04746	5.9893	5.51523	5.32646	5.24033	5.36067	0.895042	5.89834	5.36794	5.543	5.60309	0.935517	5.27848	5.50024	5.34002	5.37291	0.897085
P39001	UME6	Transcriptional regulatory protein UME6	4	7.24518	5.98909	6.52124	6.58517	5.46695	5.58526	6.62984	5.89402	0.895044	6.77631	5.80806	5.97686	6.18708	0.939547	5.19301	4.36647	5.16741	4.90896	0.745457
P25515	VMA3	V-type proton ATPase subunit c	7	6.60418	5.43366	5.68264	5.90683	5.43469	5.30714	5.11944	5.28709	0.895081	6.34783	5.78142	5.1987	5.77598	0.977849	5.35947	4.76627	4.74953	4.95842	0.839439
P06775	HIP1	Histidine permease	1	5.21229	5.65593	3.27555	4.71459	4.26979	4.20536	4.18678	4.22064	0.89523	4.94139	3.95866	3.58776	4.1626	0.882919	6.89117	6.26411	9.81571	7.657	1.62411
P36059	NNR2	ATP-dependent (S)-NAD(P)H-hydrate dehydratase	44	4.80857	5.2172	5.09706	5.04094	4.2311	4.7189	4.58847	4.51282	0.895234	4.80342	4.79465	4.99407	4.86405	0.964908	7.20133	7.01505	6.88283	7.03307	1.39519
Q02336	ADA2	Transcriptional adapter 2	5	6.29314	5.43589	5.64986	5.79296	5.40131	5.31416	4.84807	5.18785	0.895543	5.4214	5.45037	5.34392	5.40523	0.933068	5.84527	5.45981	5.79025	5.69844	0.983684
P43639	CKB1	Casein kinase II subunit beta	9	6.50037	6.00596	6.05726	6.18786	5.66797	5.4008	5.55576	5.54151	0.895545	5.86341	5.38416	5.48109	5.57622	0.901154	5.18912	5.26025	5.09891	5.18276	0.837569
Q06344	ESF1	Pre-rRNA-processing protein ESF1	53	6.29862	5.78725	5.56663	5.88417	5.49798	5.13027	5.1804	5.26955	0.895547	5.44909	5.54569	5.34867	5.44782	0.925843	5.00223	4.82725	5.10266	4.97738	0.845894
P40467	ASG1	Activator of stress genes 1	30	5.85728	5.64461	5.96043	5.82077	5.2387	5.22464	5.17541	5.21292	0.895571	6.05909	5.7809	5.50787	5.78262	0.993445	5.0552	5.09693	5.14146	5.09786	0.875805
Q06148	NEJ1	Non-homologous end-joining protein 1	3	6.17058	6.53302	5.54989	6.0845	5.99843	5.74849	4.60288	5.44993	0.895708	6.39476	5.00972	4.87135	5.42528	0.891656	5.96652	5.70734	6.15623	5.94336	0.976804
P32807	YKU70	ATP-dependent DNA helicase II subunit 1	17	6.09485	5.78973	6.26948	6.05135	5.4185	5.15277	5.68988	5.42038	0.895731	5.86419	5.62517	5.5217	5.67035	0.937039	4.87643	4.67538	4.87015	4.80732	0.794421
Q07362	PBP4	Protein PBP4	18	6.13032	5.74078	5.73101	5.86737	5.13609	5.1837	5.44742	5.25574	0.895757	5.7873	5.42176	5.52912	5.57939	0.950919	6.44394	6.04473	6.9053	6.46466	1.1018
P09547	SWI1	SWI/SNF chromatin-remodeling complex subunit SWI1	17	6.27385	5.77997	5.85019	5.968	5.38558	5.2777	5.37548	5.34625	0.895819	5.62367	5.74114	5.82655	5.73045	0.960196	5.29453	5.40934	5.64026	5.44804	0.912875
P54005	DIA1	Protein DIA1	7	7.72753	7.90705	7.82597	7.82018	6.14788	7.11555	7.75448	7.00597	0.895883	7.77344	6.95964	7.75203	7.49504	0.958422	3.12201	2.47582	2.7106	2.76948	0.354145
Q01919	KIN4	Serine/threonine-protein kinase KIN4	11	6.45516	5.96361	5.55914	5.99264	5.17086	5.59086	5.34584	5.36919	0.895964	5.95295	5.51761	5.32594	5.59883	0.934285	5.48045	5.36996	5.8356	5.562	0.92814
Q3E792	RPS25A	40S ribosomal protein S25-A	85	6.38081	5.66481	5.96505	6.00356	5.27162	5.34234	5.52741	5.38046	0.896212	6.06237	5.55638	4.95861	5.52579	0.920419	5.43154	5.11771	5.06369	5.20431	0.866872
Q12383	TRM13	tRNA:m(4)X modification enzyme TRM13	12	6.6453	5.89429	5.75711	6.0989	5.63195	5.32759	5.43898	5.46617	0.896256	5.73597	5.59601	5.87245	5.73481	0.940302	5.50396	5.35817	5.70759	5.52324	0.905612
P38271	OPY1	Protein OPY1	17	5.64886	5.76251	5.56089	5.65742	5.02172	5.05267	5.13991	5.07143	0.896422	5.59907	5.17194	4.8765	5.21584	0.921946	5.59581	5.48055	5.68643	5.5876	0.987658
Q04969	SPC2	Signal peptidase complex subunit 2	14	6.53403	6.29316	6.05226	6.29315	5.74823	5.65294	5.52292	5.64136	0.896429	6.3353	6.15537	6.12977	6.20681	0.986281	4.90407	4.68266	5.02141	4.86938	0.773759
P25588	MRC1	Mediator of replication checkpoint protein 1	20	6.56712	6.51077	6.06032	6.3794	5.7548	5.58178	5.82034	5.71897	0.896475	5.82872	6.18023	6.14826	6.0524	0.948741	5.0952	5.0264	5.3471	5.15623	0.808263
P11927	KAR1	Cell division control protein KAR1	1	5.97623	5.65149	5.95665	5.86146	5.02959	5.20213	5.53227	5.25466	0.896477	6.50929	5.06974	5.91067	5.8299	0.994616	5.67529	5.37395	6.96755	6.0056	1.02459
P52917	VPS4	Vacuolar protein sorting-associated protein 4	24	6.28718	5.98643	5.83615	6.03659	5.37842	5.36312	5.49377	5.41177	0.896495	6.05234	5.4809	5.51036	5.6812	0.941128	4.75455	4.77223	4.67186	4.73288	0.784032
Q12035	FCF2	rRNA-processing protein FCF2	16	5.57807	5.0268	4.99049	5.19845	4.90249	4.47448	4.60572	4.6609	0.896593	5.01217	5.16365	4.62605	4.93396	0.94912	5.77568	5.82521	6.79677	6.13255	1.17969
P40507	AIR1	Protein AIR1	4	6.14849	5.61797	5.6521	5.80619	5.26068	5.31731	5.03985	5.20595	0.896621	6.2256	5.71244	4.99924	5.64576	0.97237	5.47542	4.20131	4.63746	4.7714	0.821778
P47171	HIR3	Histone transcription regulator 3	11	6.36481	5.85821	5.91734	6.04679	5.69984	5.28917	5.27787	5.42229	0.896723	5.89785	5.91563	5.5769	5.79679	0.958657	4.75543	4.83639	5.12518	4.90567	0.811285
Q12160	YPR063C	Uncharacterized protein YPR063C	10	6.60379	5.97096	5.74715	6.1073	5.67634	5.31685	5.43886	5.47735	0.896853	6.1889	5.89446	5.70064	5.928	0.970642	4.92772	4.68458	4.6434	4.7519	0.778069
P39998	EDC3	Enhancer of mRNA-decapping protein 3	24	6.79794	6.49765	6.65174	6.64911	6.11245	5.88771	5.89654	5.96557	0.897198	6.8454	6.38901	6.36625	6.53355	0.982621	4.65141	4.45865	4.59417	4.56808	0.687021
P40526	DFG10	Polyprenol reductase	4	6.60728	5.83903	6.32524	6.25718	5.75614	5.62284	5.46383	5.61427	0.897252	6.9225	6.53244	6.13135	6.52876	1.0434	5.13493	4.83645	5.53042	5.16727	0.825814
P06738	GPH1	Glycogen phosphorylase	205	4.41552	5.20864	5.15156	4.92524	4.19386	4.54129	4.52384	4.41966	0.89735	5.01163	4.19449	4.76934	4.65849	0.94584	6.6392	6.76282	6.29442	6.56548	1.33303
P35189	TAF14	Transcription initiation factor TFIID subunit 14	40	6.24813	5.78407	5.67051	5.9009	5.28728	5.33183	5.26643	5.29518	0.897351	5.77969	5.55904	5.61114	5.64996	0.957473	4.79508	4.76697	5.38023	4.98076	0.844067
P00942	TPI1	Triosephosphate isomerase	555	6.91817	6.63997	6.42098	6.65971	5.90189	6.08514	5.94255	5.97653	0.897416	6.78284	6.06547	5.89011	6.24614	0.9379	4.90175	4.4288	4.87075	4.73377	0.710807
P54857	TGL2	Triacylglycerol lipase 2	6	5.85894	6.10327	5.23101	5.73107	5.20205	5.04383	5.18383	5.14324	0.89743	5.85285	5.22937	5.1958	5.42601	0.94677	4.96308	4.64055	4.67218	4.7586	0.830316
Q06245	SEC10	Exocyst complex component SEC10	26	6.44395	5.96034	5.78236	6.06222	5.50478	5.35371	5.46318	5.44056	0.897453	6.0279	5.8313	5.67577	5.84499	0.964167	5.4151	5.31623	5.29332	5.34155	0.881122
P54007	YLR460C	Uncharacterized protein YLR460C	6	6.04051	5.62317	6.16562	5.9431	5.1104	5.33464	5.55621	5.33375	0.897469	6.0469	5.2135	5.68924	5.64988	0.950662	5.4494	5.78196	5.10615	5.44584	0.916329
P43573	BUD27	Bud site selection protein 27	26	6.27437	6.13396	6.07402	6.16078	5.5792	5.46641	5.54193	5.52918	0.89748	6.38697	5.70833	5.48514	5.86015	0.951202	4.89471	4.5778	4.87457	4.78236	0.776258
P36054	RCN1	Calcipressin-like protein	10	6.31254	7.04108	7.11228	6.82197	5.86869	6.16613	6.33474	6.12319	0.897569	6.9671	6.91497	7.30575	7.06261	1.03527	4.73266	4.5983	4.60627	4.64574	0.680998
Q12206	WTM2	Transcriptional modulator WTM2	14	6.54623	5.11385	4.66571	5.44193	4.93531	4.5644	5.15467	4.88479	0.897621	4.6611	4.81199	5.14395	4.87235	0.895334	4.82053	4.51319	5.51188	4.94853	0.909334
P36081	PSG1	PMA1 stabilization in the Golgi protein 1	23	6.06773	5.90676	5.86641	5.94697	5.34587	5.36985	5.29905	5.33826	0.897644	6.1614	5.75724	5.68826	5.86897	0.986884	5.0151	4.76434	4.83617	4.87187	0.819219
P32790	SLA1	Actin cytoskeleton-regulatory complex protein SLA1	79	6.29949	5.99317	5.86902	6.05389	5.38059	5.42631	5.49707	5.43466	0.897713	5.78798	5.70358	5.71596	5.73584	0.947463	5.35735	5.17263	5.26473	5.2649	0.869672
P53632	PAP2	Poly(A) RNA polymerase protein 2	17	5.73879	5.61339	5.36547	5.57255	5.02366	4.95068	5.03343	5.00259	0.89772	5.45553	5.24375	5.47789	5.39239	0.96767	5.29078	5.17344	5.5791	5.34777	0.959664
P05750	RPS3	40S ribosomal protein S3	374	6.40625	5.88951	5.72737	6.00771	5.41202	5.32062	5.44786	5.3935	0.897763	5.97471	5.67023	5.58624	5.74373	0.956059	5.39264	5.19175	5.21688	5.26709	0.876722
P53728	CPR8	Peptidyl-prolyl cis-trans isomerase CYP8	5	4.87399	5.58198	5.84841	5.43479	5.58714	4.52376	4.52691	4.87927	0.897784	5.30898	5.28027	5.30318	5.29748	0.974734	5.7694	5.45552	6.49203	5.90565	1.08664
P39928	SLN1	Osmosensing histidine protein kinase SLN1	6	7.63691	6.23642	6.21057	6.69463	5.7118	5.92796	6.39208	6.01061	0.897826	6.58882	5.9538	5.99021	6.17761	0.92277	4.93223	4.66918	4.85406	4.81849	0.719754
P34756	FAB1	1-phosphatidylinositol 3-phosphate 5-kinase FAB1	28	6.29999	6.19729	6.25695	6.25141	5.62827	5.57895	5.631	5.61274	0.897836	6.46333	5.86807	5.86033	6.06391	0.970007	5.28474	5.16046	5.32023	5.25514	0.840633
P43612	SAP155	SIT4-associating protein SAP155	26	6.03859	5.93881	5.88552	5.95431	5.32906	5.38776	5.32232	5.34638	0.897901	5.96238	5.67386	5.64009	5.75878	0.967162	5.40929	5.3389	5.67048	5.47289	0.919148
Q08229	NBA1	Protein NBA1	27	6.70835	6.41047	6.53302	6.55061	5.85815	5.8099	5.97788	5.88198	0.897928	6.48716	6.13736	6.13337	6.25263	0.954511	4.98651	4.73605	4.89937	4.87398	0.744049
P43124	NSE4	Non-structural maintenance of chromosome element 4	1	6.79994	6.32902	7.40955	6.84617	5.30486	8.15786	4.98048	6.14773	0.897981	5.88268	5.23247	5.88657	5.66724	0.827797	4.86012	4.7201	4.47235	4.68419	0.684206
Q02202	ECM9	Protein ECM9	2	6.85664	5.72246	5.96758	6.18223	5.49756	5.27854	5.87855	5.55155	0.897986	6.63304	5.84242	6.23693	6.23746	1.00893	4.71778	4.71492	5.1485	4.8604	0.786189
P80428	ARP4	Actin-related protein 4	25	6.52841	5.90141	5.97301	6.13428	5.58363	5.35292	5.58951	5.50869	0.898017	5.94368	5.69087	5.54642	5.72699	0.933605	5.07197	4.72709	5.02901	4.94269	0.805749
Q01662	MAP1	Methionine aminopeptidase 1	65	6.30841	5.71973	5.9411	5.98975	5.47602	5.36205	5.29899	5.37902	0.898038	6.10439	5.74635	5.29788	5.71621	0.954332	4.73833	4.66578	4.73887	4.71433	0.787066
P38772	BCD1	Box C/D snoRNA protein 1	7	5.74773	5.66775	5.75054	5.72201	5.26153	4.80576	5.34922	5.13884	0.898083	6.11888	5.7607	5.24588	5.70849	0.997637	4.94104	4.64687	5.07167	4.88653	0.853988
P48164	RPS7B	40S ribosomal protein S7-B	135	6.16908	5.84007	5.48667	5.83194	5.14806	5.25761	5.30708	5.23758	0.898086	5.61157	5.39939	5.23379	5.41492	0.928493	5.43627	5.22386	5.53426	5.39813	0.925615
P27882	ERV1	Mitochondrial FAD-linked sulfhydryl oxidase ERV1	12	5.48334	5.1871	5.3974	5.35595	4.52141	4.99538	4.91387	4.81022	0.898108	5.55218	4.81542	4.97307	5.11356	0.954744	6.09381	5.66861	5.71731	5.82658	1.08787
P36105	RPL14A	60S ribosomal protein L14-A	100	6.41946	5.73849	5.66137	5.93977	5.19717	5.31615	5.49079	5.3347	0.898132	6.2359	5.67307	5.29574	5.7349	0.965509	5.1934	4.9038	4.90732	5.00151	0.842037
P38754	RPL14B	60S ribosomal protein L14-B	5	6.05973	5.11216	5.08782	5.4199	4.84416	4.8233	4.93656	4.86801	0.898172	5.75499	5.06409	4.94172	5.2536	0.969316	5.19163	4.91953	5.40427	5.17181	0.954226
Q03308	VPS16	Vacuolar protein sorting-associated protein 16	24	6.30056	5.80866	5.76728	5.95883	5.44113	5.37247	5.24644	5.35335	0.898388	5.57618	5.36627	5.49252	5.47832	0.919362	4.91691	5.15573	5.49763	5.19009	0.870991
P39933	PZF1	Transcription factor IIIA	2	5.71995	5.14593	5.58784	5.48457	4.86967	4.8707	5.043	4.92779	0.898482	5.03527	5.37363	5.38941	5.2661	0.960166	4.63287	4.83658	5.19483	4.88809	0.891244
Q12263	GIN4	Serine/threonine-protein kinase GIN4	50	7.28254	6.84782	6.79027	6.97354	6.58745	6.15	6.05946	6.26564	0.898487	7.49087	6.4555	6.68031	6.87556	0.985949	4.36246	4.26824	4.31773	4.31614	0.618931
P40094	COG3	Conserved oligomeric Golgi complex subunit 3	43	6.1507	5.98026	5.89533	6.00876	5.47951	5.32886	5.38807	5.39881	0.89849	5.98168	6.2433	5.55753	5.9275	0.986476	5.1062	4.99382	5.13041	5.07681	0.844901
P53935	NST1	Stress response protein NST1	14	5.96521	5.75501	5.4551	5.72511	5.01819	5.24671	5.16762	5.14417	0.898529	5.72495	5.92914	5.50909	5.72106	0.999293	5.63235	5.62883	6.19906	5.82008	1.01659
Q00582	GTR1	GTP-binding protein GTR1	9	6.34891	6.17945	5.81038	6.11291	5.68069	5.49477	5.30375	5.49307	0.898601	6.05056	5.82902	5.69106	5.85688	0.958116	5.91536	5.96974	6.19855	6.02788	0.98609
P05030	PMA1	Plasma membrane ATPase 1	213	5.89161	5.54781	5.43826	5.62589	5.02414	5.00053	5.14235	5.05567	0.898644	5.55134	5.23198	5.08095	5.28809	0.939956	5.25507	5.1208	5.5328	5.30289	0.942586
P53905	LSM7	U6 snRNA-associated Sm-like protein LSm7	14	6.6111	5.96188	6.16743	6.2468	5.80299	5.52081	5.5173	5.6137	0.898652	6.09725	5.564	5.72424	5.79516	0.927701	5.65798	5.53634	5.82398	5.67277	0.908107
P06778	RAD52	DNA repair and recombination protein RAD52	8	6.0189	6.03173	5.98025	6.01029	5.28443	5.46784	5.45242	5.40156	0.898719	6.34324	5.90652	5.75456	6.00144	0.998527	5.29686	5.00879	5.38475	5.23013	0.870196
Q04411	URC2	Uracil catabolism protein 2	1	6.42358	5.60162	5.12916	5.71812	5.38642	5.70352	4.32821	5.13938	0.898789	4.86049	5.93158	5.57304	5.45504	0.953991	5.9011	5.80933	5.35677	5.68907	0.994919
P53844	PDR17	Phosphatidylinositol transfer protein PDR17	24	5.95923	5.95361	5.59105	5.83463	5.21375	5.26577	5.25348	5.24433	0.898829	5.95794	5.25543	5.34238	5.51858	0.945833	4.78758	4.46311	4.99565	4.74878	0.813896
P32617	IES6	Chromatin-remodeling complex subunit IES6	7	6.16328	5.85815	6.07425	6.03189	5.26725	5.54583	5.45212	5.42173	0.898844	5.92336	5.58203	5.38823	5.63121	0.933572	5.64255	5.49504	5.85761	5.66507	0.939185
Q8TGU7	YBR126W-A	Uncharacterized protein YBR126W-A	4	6.43079	5.92637	6.29681	6.21799	5.63898	5.23588	5.895	5.58995	0.898997	6.74351	5.97892	5.95285	6.22509	1.00114	5.42537	5.03931	5.62736	5.36401	0.86266
P25356	BPH1	Beige protein homolog 1	12	6.28372	5.96689	5.97142	6.07401	5.57925	5.30184	5.50162	5.4609	0.899061	6.39598	6.1047	5.78542	6.09537	1.00352	5.63438	5.6083	5.74623	5.66297	0.932328
Q02732	CTF19	Inner kinetochore subunit CTF19	4	6.16955	6.5637	6.3213	6.35152	5.96288	5.60802	5.56104	5.71065	0.8991	5.91535	5.44575	6.11339	5.82483	0.917077	5.16122	5.76939	5.40936	5.44666	0.857536
P40851	AXL1	Putative protease AXL1	6	6.25416	5.78392	5.91913	5.98574	5.71152	5.24642	5.18746	5.3818	0.899104	6.61654	5.84233	5.868	6.10896	1.02059	5.07605	5.08638	5.39027	5.18423	0.866098
P04039	COX8	Cytochrome c oxidase subunit 8, mitochondrial	3	3.93482	4.2201	4.68351	4.27948	3.67589	3.99644	3.87232	3.84822	0.899226	4.4636	3.80002	3.65349	3.97237	0.928237	4.34988	4.16597	4.27238	4.26274	0.99609
Q04066	BNA7	Kynurenine formamidase	7	6.603	5.97245	6.00925	6.1949	5.5788	5.46683	5.6668	5.57081	0.899257	5.94479	6.0474	5.46535	5.81918	0.93935	4.89668	5.25572	5.18478	5.11239	0.825258
P40969	CEP3	Centromere DNA-binding protein complex CBF3 subunit B	9	5.61672	5.44438	5.58692	5.54934	5.10151	4.93076	4.9398	4.99069	0.89933	5.17066	5.41828	5.45288	5.34727	0.963587	5.38659	5.37693	5.39333	5.38562	0.970497
Q12089	AEP3	ATPase expression protein 3	1	5.64475	5.30512	5.14015	5.36334	3.90022	5.03962	5.53102	4.82362	0.899369	4.86589	4.83841	4.58248	4.76226	0.887928	6.09318	5.86382	6.32145	6.09282	1.13601
Q06836	SYT1	Arf guanine nucleotide exchange factor SYT1	3	6.16027	6.38867	6.20676	6.2519	5.78152	5.69454	5.39275	5.62294	0.899396	6.23321	6.58079	6.28295	6.36565	1.01819	5.04247	4.51628	5.41436	4.99104	0.798323
P43603	LSB3	LAS seventeen-binding protein 3	48	6.50185	6.24017	6.49102	6.41101	5.74472	5.69551	5.85811	5.76611	0.899407	6.59796	6.00695	6.08241	6.22911	0.971626	4.60796	4.46811	4.7195	4.59852	0.717285
Q06224	YSH1	Endoribonuclease YSH1	8	6.27712	5.88485	5.88831	6.01676	5.43436	5.35981	5.44217	5.41211	0.899506	5.85188	5.58956	5.3646	5.60201	0.931068	5.56182	5.45048	6.07066	5.69432	0.94641
P06245	TPK2	cAMP-dependent protein kinase type 2	10	5.97441	5.96655	6.07181	6.00426	5.41039	5.46091	5.33252	5.40127	0.899574	6.00492	5.00586	5.4576	5.48946	0.914261	5.01802	5.04069	5.23909	5.09927	0.849275
P53849	GIS2	Zinc finger protein GIS2	30	6.66325	7.00825	5.98591	6.55247	5.65128	6.20818	5.82385	5.89444	0.899575	6.23242	6.1068	6.07243	6.13722	0.936626	4.39067	3.97943	4.66496	4.34502	0.663112
P47076	RPC17	DNA-directed RNA polymerase III subunit RPC9	7	6.51238	5.70119	5.66527	5.95961	5.26161	5.45471	5.36723	5.36118	0.899586	6.221	5.6582	5.26451	5.71457	0.958883	5.80565	4.9106	6.12088	5.61238	0.941735
P27636	CDC15	Cell division control protein 15	9	6.08612	5.97455	5.64204	5.9009	5.3388	5.44565	5.14078	5.30841	0.899593	5.87996	5.60832	5.72162	5.73663	0.972162	5.31515	5.10138	5.46174	5.29276	0.89694
P34233	ASH1	Transcriptional regulatory protein ASH1	1	5.71705	6.27229	6.26554	6.08496	5.52203	4.59654	6.30369	5.47409	0.899609	6.37037	5.27696	4.99056	5.54596	0.911421	5.62776	5.43849	5.33324	5.4665	0.898362
Q12221	PUF2	mRNA-binding protein PUF2	15	5.47548	5.50756	5.3717	5.45158	4.9693	4.94341	4.80228	4.905	0.899739	5.27906	5.1891	5.17352	5.21389	0.9564	6.11222	6.18311	6.82078	6.37204	1.16884
Q03162	MUB1	MYND-type zinc finger protein MUB1	2	5.86808	6.11617	5.79881	5.92769	5.29914	5.08585	5.61587	5.33362	0.899781	5.33198	6.22405	5.70832	5.75478	0.970831	5.78874	5.518	6.82499	6.04391	1.01961
Q06479	YLR352W	F-box protein YLR352W	13	6.48991	6.01933	6.18548	6.23157	5.68024	5.71723	5.42635	5.60794	0.899924	6.19094	5.85902	5.43659	5.82885	0.935374	5.13937	5.30851	5.70367	5.38385	0.863963
P40079	LCP5	U3 small nucleolar ribonucleoprotein protein LCP5	12	6.18993	5.88231	5.35848	5.81024	5.3274	5.27932	5.08002	5.22891	0.899948	5.83392	5.46935	5.31304	5.53877	0.953277	5.34934	5.15125	5.53354	5.34471	0.919878
P53201	SWC4	SWR1-complex protein 4	23	6.26469	6.01465	5.67343	5.98426	5.45202	5.30223	5.40265	5.38563	0.899967	5.68793	5.60312	5.67928	5.65678	0.945276	5.70199	5.59803	5.80808	5.7027	0.95295
P40051	ICP55	Intermediate cleaving peptidase 55	10	6.35895	5.65701	5.69867	5.90488	5.40187	5.26675	5.27436	5.31433	0.899989	5.78674	5.12894	5.20748	5.37439	0.910161	5.93125	5.97472	5.83873	5.9149	1.0017
P53153	LCL3	Probable endonuclease LCL3	2	6.02244	5.72079	5.60834	5.78386	5.04772	5.37456	5.19512	5.2058	0.900057	6.06503	5.21765	5.036	5.43956	0.940473	4.70024	4.17171	4.00646	4.2928	0.742204
P32912	VAM7	Vacuolar morphogenesis protein 7	11	6.14656	5.98799	6.17708	6.10388	5.70584	5.4401	5.33873	5.49489	0.90023	6.28789	5.619	5.71546	5.87412	0.962358	5.03222	4.60814	5.19793	4.9461	0.810321
Q08991	FEX2	Fluoride export protein 2	1	6.21375	6.66429	6.17708	6.35171	5.83525	6.00057	5.31825	5.71802	0.900234	6.58518	4.72954	6.24771	5.85414	0.921665	5.05569	4.34578	5.84614	5.08254	0.800184
O14455	RPL36B	60S ribosomal protein L36-B	109	6.24552	5.73805	6.14798	6.04385	5.32441	5.40475	5.59361	5.44092	0.900241	6.17776	5.69213	5.04564	5.63851	0.932933	4.88769	4.78977	4.67629	4.78458	0.791645
Q08236	AVO1	Target of rapamycin complex 2 subunit AVO1	7	6.15795	5.26802	5.42672	5.61756	5.72511	4.70931	4.73787	5.05743	0.900289	5.13391	4.70997	5.73243	5.1921	0.924263	6.42187	8.18007	6.08288	6.89494	1.22739
P29547	CAM1	Elongation factor 1-gamma 1	191	6.54406	6.22267	6.20159	6.32277	5.69196	5.68502	5.70011	5.69236	0.900295	6.43978	5.74102	5.65138	5.94406	0.940103	4.88567	4.57843	4.45855	4.64088	0.733995
P35182	PTC1	Protein phosphatase 2C homolog 1	10	6.10646	6.42572	5.54858	6.02692	5.54684	5.444	5.28794	5.42626	0.900337	4.9227	5.34105	6.36636	5.54337	0.919768	5.39933	5.5653	5.81065	5.59176	0.927797
P25351	YCR023C	Uncharacterized membrane protein YCR023C	5	5.65892	5.72091	5.95453	5.77812	5.01828	5.37272	5.21581	5.20227	0.90034	5.8427	5.24494	5.28891	5.45885	0.944745	5.85603	5.58082	5.84549	5.76078	0.996999
P53734	DBP6	ATP-dependent RNA helicase DBP6	40	6.11055	5.84579	5.51231	5.82288	5.25042	5.28817	5.1913	5.2433	0.900464	5.92617	5.63678	5.40507	5.65601	0.971341	5.0081	4.89179	4.88537	4.92842	0.846388
P27344	DPB3	DNA polymerase epsilon subunit C	2	6.61815	5.77944	6.52416	6.30725	5.39404	5.69723	5.94817	5.67981	0.900521	6.98966	5.85798	5.4115	6.08638	0.964982	5.52649	5.40134	5.65073	5.52619	0.876164
P23369	MRPL25	54S ribosomal protein L25, mitochondrial	9	6.22646	6.12065	5.89301	6.08004	5.33431	5.56333	5.53374	5.47713	0.900837	6.10888	5.57515	5.41614	5.70006	0.937503	4.92657	4.87322	4.63196	4.81058	0.791209
P36148	GPT2	Glycerol-3-phosphate O-acyltransferase 2	58	5.84382	5.65767	5.63533	5.71227	5.05044	5.21359	5.17351	5.14585	0.90084	5.59689	5.20388	5.32268	5.37448	0.940866	6.15622	6.14104	7.01887	6.43871	1.12717
P32836	GSP2	GTP-binding nuclear protein GSP2/CNR2	79	6.24311	5.79563	5.70572	5.91482	5.30345	5.32497	5.35833	5.32892	0.900943	6.03598	5.58754	5.54937	5.7243	0.967789	5.19717	4.89621	5.10076	5.06471	0.856275
P47031	IML2	Inclusion body clearance protein IML2	49	5.53285	5.48836	5.75878	5.59333	4.92474	5.01383	5.18002	5.03953	0.900989	5.80256	5.40679	5.30751	5.50562	0.984319	5.27504	5.13221	5.78271	5.39665	0.964837
P47818	CCC1	Protein CCC1	9	4.93541	5.46586	4.88582	5.0957	4.81309	4.55194	4.40866	4.59123	0.901001	5.14619	5.20519	4.67034	5.00724	0.982641	6.3269	5.44475	6.17455	5.98207	1.17394
P37298	SDH4	Succinate dehydrogenase [ubiquinone] cytochrome b small subunit, mitochondrial	7	4.92214	5.00927	5.19136	5.04092	4.38967	4.54333	4.69267	4.54189	0.901004	5.26591	4.05306	4.46679	4.59525	0.91159	4.61455	4.31156	4.37779	4.43463	0.879726
P07143	CYT1	Cytochrome c1, heme protein, mitochondrial	23	5.00484	5.40761	5.42723	5.27989	4.67842	4.77356	4.8214	4.75779	0.901115	5.0695	4.3839	4.95103	4.80148	0.909389	5.25242	5.16563	4.90096	5.10634	0.967129
P53953	SFB2	SED5-binding protein 2	47	6.11414	6.27954	5.93931	6.111	5.32823	5.57919	5.61385	5.50709	0.901177	5.90798	5.65135	6.10605	5.88846	0.963584	5.85393	5.58235	5.97082	5.80237	0.949496
P32915	SEC61	Protein transport protein SEC61	29	6.79839	6.28885	5.999	6.36208	5.76094	5.78402	5.65601	5.73366	0.901224	6.61331	5.95841	5.7326	6.10144	0.959032	5.23812	5.16496	5.19089	5.19799	0.817027
P14164	ABF1	ARS-binding factor 1	25	5.91644	5.95992	5.72436	5.86691	5.38298	5.22199	5.25941	5.28813	0.901348	5.78909	5.7803	5.54511	5.70483	0.972375	5.54199	5.39182	5.63901	5.52427	0.941599
P48524	BUL1	Ubiquitin ligase-binding protein BUL1	22	6.5245	5.99653	5.96535	6.16213	5.53879	5.53768	5.58622	5.55423	0.90135	5.83239	5.83872	5.80955	5.82689	0.945597	5.32395	5.16661	5.24211	5.24422	0.851041
P07248	ADR1	Regulatory protein ADR1	9	6.23823	7.23069	7.59575	7.02156	6.15555	6.29108	6.54124	6.32929	0.901408	7.42507	6.02538	6.96363	6.80469	0.969115	5.74119	6.00451	4.99117	5.57896	0.794547
P48015	GCV1	Aminomethyltransferase, mitochondrial	74	4.63565	4.49326	4.32849	4.4858	4.07375	4.03227	4.02479	4.0436	0.901423	4.24576	4.28877	4.30812	4.28088	0.954319	6.16437	6.14901	5.81698	6.04345	1.34724
P38298	YPC1	Alkaline ceramidase YPC1	6	5.59798	5.29272	5.64076	5.51049	5.06682	4.92559	4.90963	4.96735	0.901435	5.83809	5.07557	5.06166	5.32511	0.966359	5.53142	5.68545	5.82441	5.68043	1.03084
Q08685	CLP1	mRNA cleavage and polyadenylation factor CLP1	18	5.74711	5.5862	5.77923	5.70418	4.95615	5.13007	5.34001	5.14208	0.901458	5.89263	5.20241	5.46903	5.52136	0.967949	5.15226	4.92206	5.13693	5.07042	0.888895
Q07951	IRC25	Proteasome chaperone 3	3	5.42926	6.13128	5.84848	5.80301	5.57178	5.25175	4.87124	5.23159	0.901531	5.70004	5.72571	5.26681	5.56419	0.958845	5.84226	5.50918	5.68274	5.67806	0.978469
Q07648	DTD1	D-aminoacyl-tRNA deacylase	20	6.31801	5.98152	6.04591	6.11515	5.40653	5.586	5.54752	5.51335	0.901589	6.57695	5.65111	5.59958	5.94255	0.971775	4.97137	4.34245	4.81909	4.71097	0.770377
P0CX30	RPS23B	40S ribosomal protein S23-B	63	6.26573	5.85003	5.53726	5.88434	5.28012	5.25354	5.38549	5.30638	0.901781	5.69751	5.16303	4.92422	5.26159	0.894168	5.40948	5.45689	5.05543	5.30727	0.901931
P32597	STH1	Nuclear protein STH1/NPS1	60	6.09491	5.77662	5.93359	5.93504	5.43946	5.28416	5.33425	5.35262	0.901868	6.07119	5.80276	5.39557	5.75651	0.969919	5.22455	5.13313	5.17295	5.17688	0.872256
P32585	SRB5	Mediator of RNA polymerase II transcription subunit 18	2	6.01361	5.20402	5.54633	5.58799	5.72695	4.30361	5.0893	5.03995	0.901927	6.14045	5.78507	5.59234	5.83929	1.04497	4.24208	4.56745	4.97595	4.59516	0.822328
P53733	RSM19	37S ribosomal protein S19, mitochondrial	2	4.82462	4.90705	6.1572	5.29629	4.35837	4.7269	5.24698	4.77742	0.902031	5.60102	5.0412	5.94253	5.52825	1.0438	5.25124	6.02263	6.95998	6.07795	1.14759
P38248	ECM33	Cell wall protein ECM33	57	6.18208	6.13687	6.02865	6.11587	5.31361	5.47786	5.75889	5.51679	0.902045	6.0321	5.61808	5.51684	5.72234	0.935655	4.68132	4.69199	4.81503	4.72945	0.773308
Q04835	YMR253C	Uncharacterized membrane protein YMR253C	3	5.33661	5.10215	5.48275	5.30717	5.06588	4.60083	4.69522	4.78731	0.902046	4.62338	4.82717	5.06309	4.83788	0.911574	6.39574	6.14196	6.99911	6.51227	1.22707
P21951	POL2	DNA polymerase epsilon catalytic subunit A	44	6.78235	6.46967	5.97874	6.41025	5.80708	5.69708	5.84818	5.78411	0.902322	6.25614	6.27549	5.7721	6.10124	0.951794	5.29215	4.98304	5.38792	5.22104	0.814482
Q02933	RNY1	Ribonuclease T2-like	23	5.91476	5.69043	5.92313	5.84277	5.14193	5.33485	5.34083	5.27254	0.902403	6.12079	5.01914	5.1843	5.44141	0.931306	5.98765	5.63915	6.06622	5.89767	1.0094
Q08491	SKI7	Superkiller protein 7	7	6.52957	6.11898	5.86832	6.17229	5.64169	5.49305	5.57508	5.56994	0.902411	6.44592	5.80453	5.7895	6.01332	0.974244	5.1956	5.07873	5.13599	5.13677	0.832231
P46949	FYV8	Protein FYV8	33	6.30839	6.88376	6.35288	6.51501	5.79462	5.99641	5.85062	5.88055	0.902616	6.11892	6.14904	6.34008	6.20268	0.95206	4.95309	4.55148	5.22294	4.90917	0.753517
P40956	GTS1	Protein GTS1	24	5.92416	5.73398	6.10473	5.92096	5.29515	5.36002	5.3782	5.34446	0.902634	6.02297	5.39699	5.4672	5.62905	0.9507	5.78055	5.56425	5.85634	5.73371	0.968376
Q04087	LRS4	Monopolin complex subunit LRS4	2	5.45961	6.11155	5.75618	5.77578	4.93583	5.46562	5.23948	5.21364	0.902673	6.25311	5.45758	5.0995	5.6034	0.970154	6.67005	5.69956	6.3011	6.22357	1.07753
Q07623	NOP6	Nucleolar protein 6	15	6.432	5.78026	5.72269	5.97832	5.453	5.25727	5.48142	5.39723	0.902801	6.19727	5.64611	5.487	5.77679	0.966291	5.61456	5.63674	5.89262	5.71464	0.955894
P32899	IMP3	U3 small nucleolar ribonucleoprotein protein IMP3	19	6.44091	5.94498	6.10156	6.16248	5.77422	5.46788	5.44841	5.5635	0.902802	6.30613	5.8784	5.57199	5.91884	0.960463	5.06471	4.93572	5.22555	5.07533	0.823585
Q04031	RRP17	Ribosomal RNA-processing protein 17	10	6.40789	5.90999	6.07865	6.13218	5.44311	5.53208	5.63329	5.53616	0.902805	6.62644	5.58106	5.62709	5.94486	0.969454	5.57426	5.15911	5.26515	5.33284	0.869649
P47029	ALY2	Arrestin-related trafficking adapter 3	18	7.36779	7.26243	7.48706	7.37243	6.88636	6.70907	6.37252	6.65598	0.902821	7.5967	6.74419	6.72659	7.02249	0.952535	4.91404	4.45676	4.78218	4.71766	0.639906
P40071	TMN3	Transmembrane 9 superfamily member 3	7	6.59215	6.03931	6.19745	6.2763	5.63185	5.79747	5.5726	5.66731	0.902969	5.84919	6.23319	6.20097	6.09445	0.971025	5.12301	4.64034	4.73133	4.83156	0.76981
P23724	PRE7	Proteasome subunit beta type-6	44	6.209	5.89694	5.98487	6.03027	5.44838	5.41075	5.479	5.44604	0.903118	6.37832	5.85633	5.54022	5.92496	0.982536	5.2006	4.82955	5.10209	5.04408	0.83646
P11632	NHP6A	Non-histone chromosomal protein 6A	18	6.4118	5.88876	5.91324	6.07127	5.53185	5.35961	5.55792	5.48313	0.903127	6.01543	5.62738	5.32146	5.65476	0.931397	4.61662	4.57631	4.53432	4.57575	0.753673
P33750	SOF1	Protein SOF1	14	5.70387	5.02336	4.64701	5.12475	4.77227	4.48773	4.62662	4.62887	0.903239	4.77358	5.19856	4.9537	4.97528	0.970834	6.03155	5.88738	6.33475	6.08456	1.18729
Q12172	YRR1	Zinc finger transcription factor YRR1	1	5.07329	5.93602	6.23296	5.74742	4.85834	5.66934	5.04642	5.19137	0.903251	5.61764	4.28373	6.29058	5.39732	0.939085	5.9951	4.6673	6.11527	5.59256	0.973055
P47014	YJL132W	Uncharacterized protein YJL132W	1	6.05276	6.56609	3.66433	5.42773	4.74843	5.26504	4.69597	4.90315	0.903352	7.522	5.29604	5.01653	5.94486	1.09528	6.33657	4.94178	5.33463	5.53766	1.02025
P07253	CBP6	Cytochrome B pre-mRNA-processing protein 6	17	6.19028	6.22202	6.35788	6.25673	5.6624	5.66308	5.63183	5.65244	0.903418	6.05101	5.41118	5.52347	5.66189	0.904928	5.97233	5.91107	6.18435	6.02258	0.962577
Q03361	JIP4	Uncharacterized protein JIP4	27	6.01869	5.80327	6.27229	6.03142	5.38892	5.31382	5.64485	5.4492	0.903469	5.89971	5.6514	5.40216	5.65109	0.936942	5.68726	5.62984	5.99598	5.77103	0.956828
Q99316	MPD2	Protein disulfide isomerase MPD2	30	6.03676	5.81133	5.82683	5.89164	5.24636	5.29369	5.42889	5.32298	0.90348	6.29329	5.47473	5.51837	5.76213	0.978018	5.46642	5.30189	5.64259	5.4703	0.928485
P38300	MBA1	Inner membrane mitoribosome receptor MBA1, mitochondrial	3	5.98846	6.20407	5.02778	5.7401	5.18668	5.42218	4.94957	5.18614	0.903493	6.11826	5.85443	5.25522	5.74264	1.00044	4.61207	5.2143	5.00029	4.94222	0.860998
Q12246	LCB4	Sphingoid long chain base kinase 4	24	5.72442	5.31409	5.298	5.4455	5.05433	4.80424	4.90148	4.92002	0.903501	5.4393	5.35605	5.05867	5.28467	0.970466	5.40005	5.17434	5.66735	5.41391	0.994199
Q12196	RIO1	Serine/threonine-protein kinase RIO1	7	6.56951	5.70604	6.0022	6.09258	5.58858	5.57779	5.34918	5.50518	0.903588	6.29939	5.8616	5.38669	5.84923	0.960057	5.41054	5.0207	5.44481	5.29202	0.8686
P31381	FUN26	Nucleoside transporter FUN26	14	6.43107	5.66405	5.68145	5.92552	5.51479	5.40938	5.13868	5.35428	0.903597	5.79598	5.77926	5.53918	5.70481	0.962752	5.70588	5.96991	5.8273	5.83436	0.984616
P40438	VTH1	VPS10 homolog 1	4	5.28796	6.29883	5.6758	5.7542	4.86636	5.28385	5.44864	5.19962	0.903622	5.9485	5.09212	4.75982	5.26681	0.9153	5.01345	4.25005	4.65291	4.6388	0.80616
P46972	IMP2	Mitochondrial inner membrane protease subunit 2	3	5.91837	6.45618	6.14966	6.17474	5.35195	5.6752	5.71354	5.58023	0.90372	6.16913	5.50379	6.47959	6.05084	0.979934	5.00548	4.78391	5.30995	5.03311	0.815114
Q12510	CMR1	DNA damage-binding protein CMR1	4	5.96339	5.7664	5.69575	5.80851	5.46209	4.99033	5.2966	5.24967	0.903789	5.78084	5.45792	4.8778	5.37219	0.924882	5.46927	5.65858	6.16288	5.76358	0.992264
Q02892	NOG1	Nucleolar GTP-binding protein 1	53	5.63966	5.06949	4.74059	5.14991	4.97345	4.48512	4.50547	4.65468	0.903837	4.97269	5.40531	4.82379	5.06726	0.983951	6.19726	5.85309	7.28568	6.44534	1.25154
Q12108	RTC5	Restriction of telomere capping protein 5	12	5.99013	5.89769	5.68013	5.85598	5.48962	5.29307	5.09643	5.29304	0.903869	5.53802	5.97989	5.36206	5.62666	0.960839	5.03479	4.84021	5.0454	4.97347	0.849297
Q12010	YPQ1	Probable vacuolar amino acid transporter YPQ1	8	6.49686	5.88216	5.85028	6.07643	5.5663	5.70397	5.20764	5.49264	0.903924	6.13421	5.74392	5.84763	5.90859	0.972377	5.90389	5.55863	5.54273	5.66842	0.932853
Q06156	YCS4	Condensin complex subunit 1	14	6.44986	6.09067	5.91217	6.1509	5.95711	5.31703	5.40638	5.56017	0.903961	5.82923	5.46878	6.13153	5.80985	0.944552	5.63561	5.64528	5.78644	5.68911	0.924923
Q12274	YOR097C	Uncharacterized protein YOR097C	2	6.81998	6.28188	6.44371	6.51519	5.87865	5.93957	5.8513	5.88984	0.904017	6.84758	6.14043	6.18979	6.3926	0.981184	4.87173	4.4698	5.35928	4.90027	0.75213
P27697	COQ8	Atypical kinase COQ8, mitochondrial	27	5.90064	5.82645	5.8401	5.85573	5.3241	5.28086	5.27662	5.29386	0.904048	5.708	5.42417	5.31645	5.48287	0.936326	5.2285	5.26725	4.95608	5.15061	0.879585
P39109	YCF1	Metal resistance protein YCF1	79	6.59865	6.06855	6.07496	6.24739	5.668	5.6282	5.64895	5.64838	0.904119	6.47041	5.95227	5.78406	6.06891	0.971432	5.19203	5.1665	5.28328	5.21394	0.834579
P53064	RTF1	RNA polymerase-associated protein RTF1	37	6.24313	5.90868	6.13078	6.0942	5.5483	5.46114	5.5204	5.50995	0.90413	6.10125	5.66073	5.57483	5.77894	0.948269	5.39764	5.40954	5.42523	5.4108	0.887862
P10849	MTF2	Mitochondrial transcription factor 2	7	5.71301	6.03559	5.85589	5.86816	5.25646	5.40006	5.26057	5.3057	0.904149	4.8865	4.84843	5.0257	4.92021	0.838458	5.44869	5.54521	5.81389	5.6026	0.954744
P47050	RTT101	Cullin-8	9	5.76093	5.8143	5.51682	5.69735	5.16606	4.9501	5.33992	5.15203	0.904285	5.52798	4.94498	5.34134	5.27143	0.925243	5.34841	4.85925	5.58139	5.26302	0.923766
P18851	STE4	Guanine nucleotide-binding protein subunit beta	4	6.01877	5.76261	6.05463	5.94534	5.57532	4.98805	5.5662	5.37652	0.904326	5.54746	5.9927	5.5066	5.68225	0.95575	5.87208	5.52343	5.45551	5.61701	0.944775
Q12091	DAP1	Damage response protein 1	2	5.11338	5.94223	5.50141	5.51901	5.07867	4.91998	4.97456	4.99107	0.904342	6.13508	6.47459	6.47894	6.36287	1.1529	4.51439	5.38149	5.33378	5.07655	0.919831
P36022	DYN1	Dynein heavy chain, cytoplasmic	20	6.58227	6.29678	6.15403	6.34436	5.89191	5.77726	5.5443	5.73782	0.904398	6.46756	6.1409	5.92924	6.17923	0.973973	5.25315	5.06638	5.84388	5.3878	0.849227
P38604	ERG7	Lanosterol synthase ERG7	22	6.25718	5.80204	5.39074	5.81665	5.52001	5.13712	5.12544	5.26086	0.904447	5.9398	5.91821	5.70001	5.85267	1.00619	5.21434	5.24107	5.22999	5.22847	0.898879
Q07821	ISA1	Iron-sulfur assembly protein 1	2	5.39497	4.36837	5.08738	4.95024	4.79732	3.9946	4.64091	4.47761	0.904524	5.38344	4.99058	5.23573	5.20325	1.05111	5.45704	5.63293	7.00048	6.03015	1.21815
P07281	RPS19B	40S ribosomal protein S19-B	110	6.40526	6.00168	5.6261	6.01101	5.45429	5.37847	5.47905	5.43727	0.904551	5.6929	5.6187	5.45388	5.58849	0.929709	5.55193	5.33099	5.55914	5.48069	0.911774
P30606	ITR2	Myo-inositol transporter 2	5	6.26123	5.85639	6.2773	6.13164	5.57404	5.91255	5.15416	5.54692	0.904638	5.66597	6.40091	5.34537	5.80408	0.946579	5.2243	5.21614	5.21834	5.21959	0.851256
Q06098	ISR1	Serine/threonine-protein kinase ISR1	2	4.97077	5.4142	5.71285	5.36594	4.79052	4.69972	5.07538	4.85521	0.904819	5.22324	4.72116	5.52874	5.15771	0.961195	5.52651	5.82349	5.52025	5.62342	1.04798
P38717	SIP3	Membrane-anchored lipid-binding protein SIP3	13	6.11712	5.72201	5.59512	5.81142	5.46016	5.0003	5.31463	5.25836	0.904833	5.70297	5.74127	5.65354	5.69926	0.980701	5.03568	5.32463	5.42907	5.26313	0.905653
Q07500	NDE2	External NADH-ubiquinone oxidoreductase 2, mitochondrial	5	7.14177	6.29332	5.6043	6.34646	5.97843	5.63733	5.61316	5.74297	0.904909	5.42276	5.75679	5.37439	5.51798	0.869457	5.5289	5.89453	6.11141	5.84495	0.920977
Q04067	TIF35	Eukaryotic translation initiation factor 3 subunit G	30	6.29367	5.89334	5.69659	5.9612	5.50731	5.36283	5.31297	5.39437	0.904913	6.08831	5.61385	5.51546	5.73921	0.96276	5.05145	4.68663	5.06883	4.93564	0.82796
P38750	YHL008C	Uncharacterized transporter YHL008C	3	5.91968	5.58311	5.59682	5.69987	5.09363	5.70631	4.67578	5.15857	0.905034	5.49762	5.78071	4.40579	5.22804	0.917221	5.65627	4.99264	6.55434	5.73442	1.00606
P38068	GRX7	Monothiol glutaredoxin-7	17	5.40411	5.79307	5.39895	5.53204	4.72997	5.16065	5.13227	5.00763	0.905204	5.47774	5.26518	5.63793	5.46028	0.987028	5.46225	5.30351	5.58433	5.45003	0.985175
P39718	PEX22	Peroxisome assembly protein 22	6	5.75706	5.56182	5.3054	5.54143	5.39029	5.03913	4.62072	5.01671	0.905311	5.62504	5.30214	5.26986	5.39901	0.9743	5.8763	6.07774	6.50115	6.15173	1.11013
Q03103	ERO1	Endoplasmic oxidoreductin-1	70	5.70504	5.46432	5.68777	5.61904	5.05188	5.07554	5.13374	5.08705	0.905324	6.10203	5.82324	5.57217	5.83248	1.03798	6.05065	5.79959	6.01812	5.95612	1.05999
P32491	MKK2	MAP kinase kinase MKK2/SSP33	1	5.45949	5.01001	6.35879	5.60943	5.11671	5.02404	5.09622	5.07899	0.905438	5.61263	5.4425	5.69488	5.58334	0.995348	6.14517	5.74329	5.61238	5.83361	1.03997
Q03554	GOT1	Protein transport protein GOT1	3	6.645	5.69725	5.73367	6.02531	5.69697	5.36956	5.30161	5.45605	0.905522	6.05443	5.89034	6.30112	6.08196	1.0094	5.94958	5.35899	6.30484	5.87114	0.974413
P48526	ISM1	Isoleucine--tRNA ligase, mitochondrial	18	6.27572	6.00576	6.04113	6.10754	5.57938	5.39776	5.61734	5.53149	0.905683	5.90124	5.59321	5.63205	5.70883	0.934719	5.41244	5.64062	6.00708	5.68671	0.931098
P46669	RPA43	DNA-directed RNA polymerase I subunit RPA43	30	5.29002	5.23854	4.93822	5.15559	4.88238	4.63515	4.49092	4.66948	0.905712	4.9326	4.74486	4.87033	4.84926	0.940583	6.11839	6.12905	6.55554	6.26766	1.2157
P33749	MSN4	Zinc finger protein MSN4	3	5.95043	6.148	5.95066	6.01636	5.47744	5.75856	5.11229	5.44943	0.905768	6.01081	5.25211	6.06803	5.77698	0.960212	5.68583	6.10422	5.65904	5.81636	0.966757
P39007	STT3	Dolichyl-diphosphooligosaccharide--protein glycosyltransferase subunit STT3	61	6.72131	6.27802	6.17443	6.39125	5.89699	5.74664	5.72357	5.78907	0.90578	6.52629	6.19165	6.06612	6.26135	0.979675	5.03938	4.99333	5.11404	5.04892	0.789973
P39083	RGA1	Rho-type GTPase-activating protein 1	3	5.64277	6.36375	6.18155	6.06269	6.02156	4.89261	5.56028	5.49148	0.905783	5.64943	6.76027	5.59019	5.99996	0.989654	5.96582	5.12132	5.63439	5.57384	0.919368
P36100	TFA1	Transcription initiation factor IIE subunit alpha	28	6.08252	5.71017	5.76792	5.85354	5.38852	5.2406	5.27703	5.30205	0.905786	5.79775	5.87899	5.60976	5.76217	0.984391	5.00451	4.98159	5.10354	5.02988	0.859289
P36088	YKL069W	Free methionine-R-sulfoxide reductase	25	6.34782	6.63926	6.0598	6.34896	5.34843	6.04262	5.86211	5.75105	0.905826	5.97982	5.92376	6.14459	6.01606	0.947566	5.62151	4.99654	5.62053	5.41286	0.852559
P23255	TAF2	Transcription initiation factor TFIID subunit 2	37	6.04333	5.61094	5.76934	5.80787	5.54387	5.08819	5.15085	5.26097	0.905835	5.55827	5.75023	5.81221	5.7069	0.982616	5.20095	5.18061	5.14758	5.17638	0.89127
P14306	TFS1	Carboxypeptidase Y inhibitor	32	4.86254	5.08313	5.22149	5.05572	4.5214	4.44035	4.77741	4.57972	0.905849	5.16276	4.80376	4.89746	4.95466	0.980011	6.92762	6.69756	7.59358	7.07292	1.39899
P32795	YME1	Mitochondrial inner membrane i-AAA protease supercomplex subunit YME1	51	5.37097	5.42411	5.12255	5.30588	4.83302	4.79774	4.79007	4.80694	0.905966	4.97242	5.15617	5.19497	5.10785	0.962678	6.06785	6.03568	6.70528	6.2696	1.18163
P47075	VTC4	Vacuolar transporter chaperone complex subunit 4	151	7.19999	6.82382	6.76105	6.92829	6.3563	6.23001	6.24536	6.27722	0.906028	6.88032	6.77377	6.55512	6.7364	0.972304	5.87983	5.60199	5.61598	5.69927	0.822608
Q06178	NMA1	Nicotinamide/nicotinic acid mononucleotide adenylyltransferase 1	21	6.40015	5.73069	5.95772	6.02952	5.67204	5.43654	5.28253	5.4637	0.906159	6.14343	5.34394	5.6667	5.71802	0.948338	5.29502	5.3675	5.30122	5.32125	0.882532
P05744	RPL33A	60S ribosomal protein L33-A	31	6.25667	5.8568	5.69873	5.9374	5.41391	5.26974	5.45755	5.3804	0.906188	6.13218	5.6913	5.46614	5.76321	0.970662	5.54141	5.03938	5.37239	5.31773	0.895632
P32660	DNF1	Phospholipid-transporting ATPase DNF1	42	6.67348	6.03957	6.09816	6.2704	5.88343	5.58591	5.57742	5.68225	0.906202	5.86866	5.79155	5.91885	5.85969	0.934499	5.5997	5.41888	5.67477	5.56445	0.887415
Q08285	RRP40	Exosome complex component RRP40	7	5.82313	5.78978	6.34421	5.98571	5.41271	5.183	5.67733	5.42435	0.906217	6.08855	5.79478	5.43727	5.77353	0.964553	5.45409	5.11114	5.82915	5.46479	0.912974
P40055	UTP7	U3 small nucleolar RNA-associated protein 7	16	6.38122	5.52109	5.32419	5.74217	5.41752	5.17243	5.02196	5.20397	0.906273	5.19426	5.50632	5.79693	5.49917	0.957682	5.59356	5.63445	5.90418	5.71073	0.994525
P53742	NOG2	Nucleolar GTP-binding protein 2	32	5.67893	4.98034	4.85673	5.172	4.78506	4.54714	4.73	4.6874	0.906303	5.10992	5.32068	5.04287	5.15782	0.997259	6.04484	5.97501	7.20799	6.40928	1.23923
P22438	MSM1	Methionine--tRNA ligase, mitochondrial	10	6.17841	6.11184	5.56114	5.95046	5.37871	5.17229	5.6285	5.39317	0.906344	5.87593	5.75815	5.84079	5.82496	0.978908	5.51686	5.58133	5.93938	5.67919	0.954411
P17423	THR1	Homoserine kinase	34	6.26396	6.04272	5.891	6.06589	5.53698	5.4733	5.48313	5.4978	0.906347	5.83041	5.96393	5.72613	5.84016	0.962786	4.78035	4.66537	4.65195	4.69922	0.774696
P38692	KIC1	Serine/threonine-protein kinase KIC1	10	5.63848	5.87094	5.57803	5.69582	5.09493	5.24069	5.15284	5.16282	0.906423	5.62202	5.13704	5.48279	5.41395	0.950513	5.25285	5.0547	5.53142	5.27966	0.926936
P53280	CAF130	Protein CAF130	6	5.96413	5.64369	5.6029	5.73691	5.23912	5.14866	5.2125	5.20009	0.906428	4.96427	5.66992	5.40846	5.34755	0.932131	5.53297	5.35846	6.41533	5.76892	1.00558
Q12180	HAL9	Halotolerance protein 9	11	6.04962	5.6281	6.05058	5.90943	5.42456	5.15409	5.49142	5.35669	0.906464	5.96917	5.81642	5.60957	5.79839	0.981209	5.16526	4.86949	5.35371	5.12949	0.868017
P12754	GCD2	Translation initiation factor eIF-2B subunit delta	33	6.38255	5.80012	5.94814	6.0436	5.38191	5.46381	5.5902	5.47864	0.906519	6.14959	5.61977	5.51585	5.76174	0.953361	4.89343	4.75323	4.87476	4.84047	0.800925
P46677	TAF1	Transcription initiation factor TFIID subunit 1	23	6.6377	6.61106	6.22066	6.48981	6.0393	5.66587	5.94467	5.88328	0.906542	6.55241	6.0156	5.84942	6.13914	0.945967	4.80556	4.5005	4.80117	4.70241	0.724584
P53115	INO80	Chromatin-remodeling ATPase INO80	36	5.71736	5.76002	5.75168	5.74302	5.16213	5.27479	5.18223	5.20638	0.906558	5.70197	5.65508	5.56375	5.64027	0.982108	5.67969	5.52281	5.79612	5.66621	0.986625
P27692	SPT5	Transcription elongation factor SPT5	108	6.53999	6.2683	5.92527	6.24452	5.766	5.63151	5.58661	5.66137	0.906615	6.08268	5.96598	5.94897	5.99921	0.960716	5.01677	4.79465	4.76445	4.85862	0.778062
Q00776	APM1	AP-1 complex subunit mu-1-I	20	6.09314	5.59681	5.80205	5.83067	5.41358	5.28889	5.15799	5.28682	0.906727	5.75677	5.79629	5.75573	5.7696	0.989526	5.00277	4.80045	5.20936	5.00419	0.858254
P25038	IFM1	Translation initiation factor IF-2, mitochondrial	7	6.05526	5.85452	5.94211	5.95063	5.50343	5.29541	5.3883	5.39571	0.906747	5.89068	5.59528	6.01281	5.83292	0.980219	5.56184	5.65772	5.92294	5.71417	0.960262
Q07454	YDL073W	UPF0592 protein YDL073W	3	5.22537	5.39415	5.49428	5.37127	5.50954	4.38757	4.71542	4.87084	0.906833	4.89999	5.1736	5.28504	5.11954	0.953135	6.47662	6.64957	7.34624	6.82414	1.27049
P32331	YMC1	Mitochondrial glycine transporter YMC1	16	5.38431	4.77898	4.85943	5.00757	4.50152	4.5451	4.57658	4.54107	0.90684	5.11427	4.67563	5.16261	4.98417	0.995326	5.08464	4.88476	4.46679	4.81206	0.960957
Q06815	MRL1	Mannose 6-phosphate receptor-like protein 1	8	6.36943	5.79823	5.79207	5.98658	5.50551	5.33724	5.44769	5.43015	0.907054	6.24003	5.82024	6.09001	6.05009	1.01061	5.62579	5.71913	5.86158	5.7355	0.95806
P53120	YGL140C	Uncharacterized membrane protein YGL140C	18	5.71985	5.46073	5.63982	5.6068	5.08164	5.0348	5.14283	5.08642	0.907188	5.64297	5.32391	5.0789	5.34859	0.953948	5.18393	5.26095	5.43454	5.29314	0.944057
P53722	ATP23	Mitochondrial inner membrane protease ATP23	6	5.83319	5.71599	5.78338	5.77752	5.2063	5.40658	5.11286	5.24191	0.907295	5.58796	5.60634	5.57886	5.59105	0.967725	5.35421	5.76382	5.61421	5.57741	0.965365
P53739	FPK1	Flippase kinase 1	21	6.16587	6.30379	6.46475	6.31147	5.53789	5.80818	5.83357	5.72655	0.907324	6.6064	5.86593	5.98534	6.15256	0.974822	5.13817	4.95275	4.58478	4.8919	0.775081
P52960	PIP2	Peroxisome proliferation transcriptional regulator	3	5.58239	6.08455	5.89418	5.85371	5.5384	5.03861	5.35672	5.31124	0.90733	5.89464	5.5511	5.45756	5.63443	0.962541	6.07412	5.81395	6.27311	6.05373	1.03417
P47139	YJR098C	Uncharacterized protein YJR098C	12	6.08994	5.83986	5.8064	5.91207	5.50755	5.20884	5.37767	5.36469	0.907413	5.54954	5.6405	5.57642	5.58882	0.945324	4.83634	4.96676	5.15782	4.98697	0.843525
P38851	LAM1	Membrane-anchored lipid-binding protein LAM1	6	6.42454	5.78848	5.42043	5.87782	5.32253	5.2328	5.44963	5.33499	0.907648	5.49475	5.68237	5.55439	5.57717	0.948851	4.8554	4.99024	5.33032	5.05865	0.860635
Q99177	BRR1	Pre-mRNA-splicing factor BRR1	3	6.65076	6.42777	6.02809	6.36887	5.91091	5.78936	5.64383	5.78137	0.907753	6.32473	6.04058	5.8773	6.08087	0.95478	4.51151	4.19913	4.35314	4.35459	0.683731
Q07830	GPI13	GPI ethanolamine phosphate transferase 3	8	6.46491	5.88124	5.82617	6.05744	5.54146	5.42731	5.52763	5.4988	0.907776	6.1272	5.85734	5.71861	5.90105	0.974182	5.49366	5.213	5.88895	5.53187	0.913236
P25558	BUD3	Bud site selection protein 3	49	6.79883	6.62814	6.31608	6.58102	6.09088	5.93459	5.89704	5.97417	0.907788	6.11309	6.01289	6.27863	6.13487	0.932207	5.17312	5.06686	5.12444	5.12147	0.778219
P38427	TSL1	Trehalose synthase complex regulatory subunit TSL1	264	4.58067	4.80038	5.14918	4.84341	4.33825	4.37873	4.47434	4.39711	0.907853	5.02019	4.20559	4.53195	4.58591	0.946835	7.45905	7.39349	7.28365	7.37873	1.52346
Q12387	MDM20	N-terminal acetyltransferase B complex subunit MDM20	67	6.1815	5.82637	5.65978	5.88922	5.35842	5.31194	5.3693	5.34655	0.907855	5.79949	5.65535	5.61469	5.68984	0.966146	4.58522	4.40417	4.61396	4.53445	0.769958
P40529	AGE2	ADP-ribosylation factor GTPase-activating protein effector protein 2	20	6.34762	6.2684	6.09688	6.23763	5.58683	5.76883	5.63303	5.6629	0.90786	6.37014	5.927	5.64374	5.98029	0.958744	5.83783	5.71108	5.75746	5.76879	0.924836
Q08748	YOR296W	Uncharacterized protein YOR296W	5	6.5724	5.50665	5.98709	6.02205	5.34126	5.58027	5.4803	5.46728	0.907877	5.90856	5.37751	5.03104	5.43904	0.903187	5.21967	5.37991	5.23494	5.27817	0.876475
Q12247	FYV7	rRNA-processing protein FYV7	5	6.85967	5.81147	5.9222	6.19778	5.13406	6.3286	5.41874	5.62713	0.907927	5.41241	5.6874	5.12136	5.40706	0.872418	4.97295	4.55522	5.57425	5.03414	0.812249
Q08754	BUD7	Bud site selection protein 7	10	6.06502	5.90387	5.92442	5.96444	5.49987	5.38085	5.36524	5.41532	0.907935	6.05101	5.50467	5.79983	5.78517	0.969944	5.59368	5.51854	5.66818	5.59347	0.937803
P15938	PRP16	Pre-mRNA-splicing factor ATP-dependent RNA helicase PRP16	16	5.92899	5.65649	5.88875	5.82474	5.30528	5.22338	5.33714	5.2886	0.907954	5.77776	5.47009	5.56984	5.6059	0.962428	4.82699	4.69034	5.07167	4.863	0.834887
P16965	STF2	ATPase-stabilizing factor 15 kDa protein	23	4.68662	5.06617	6.12537	5.29272	4.20683	5.19541	5.01489	4.80571	0.907985	6.25581	5.25957	4.87866	5.46468	1.03249	5.57399	5.14931	5.67919	5.4675	1.03302
P53273	YGR125W	Uncharacterized vacuolar membrane protein YGR125W	18	5.3106	5.48103	5.16853	5.32005	4.72104	4.83417	4.93726	4.83082	0.90804	5.44593	5.07993	5.31917	5.28168	0.992786	5.01028	4.95306	5.50702	5.15679	0.969311
Q12159	YRA1	RNA annealing protein YRA1	106	6.7865	6.25677	6.38591	6.47639	5.88395	5.83379	5.92555	5.8811	0.908082	6.66208	5.98963	5.93725	6.19632	0.956755	4.86091	4.55858	4.61778	4.67909	0.722484
P38256	YBR096W	Probable thioesterase YBR096W	14	6.50211	6.0284	5.57487	6.03513	5.66847	5.43825	5.33546	5.48073	0.908138	6.68997	5.65205	5.61452	5.98551	0.991779	5.57644	5.32012	6.06621	5.65426	0.936891
P53258	MDR1	GTPase-activating protein GYP2	35	5.78138	5.55243	5.74492	5.69291	5.22089	5.22058	5.06966	5.17038	0.908213	5.95759	5.5823	5.43071	5.65687	0.993669	5.0385	4.87398	4.88152	4.93133	0.866224
Q12030	TAF10	Transcription initiation factor TFIID subunit 10	4	6.12721	5.90917	6.06466	6.03368	5.62759	5.25368	5.55978	5.48035	0.908293	6.53177	5.94867	5.66711	6.04918	1.00257	4.66908	4.85042	4.60844	4.70931	0.780504
Q12236	PKH2	Serine/threonine-protein kinase PKH2	17	6.12016	5.89006	6.16876	6.05966	5.56512	5.45228	5.49583	5.50441	0.908369	5.80313	5.89583	5.56351	5.75416	0.949584	5.89746	5.3763	5.78756	5.68711	0.938519
P38297	FZO1	Mitofusin FZO1	7	5.40315	5.44344	6.10723	5.65127	5.54156	4.61354	5.2458	5.13363	0.908403	5.82732	5.54563	5.33197	5.56831	0.985319	6.08001	4.99133	6.51811	5.86315	1.03749
P39702	VPS8	Vacuolar protein sorting-associated protein 8	11	5.91518	5.69974	6.01139	5.87544	5.56484	5.12088	5.32625	5.33732	0.908413	6.03595	5.46789	5.75211	5.75198	0.978988	5.46432	5.43166	5.86184	5.58594	0.950728
P22136	AEP2	ATPase expression protein 2, mitochondrial	15	5.66863	5.66999	5.54298	5.6272	5.05597	5.06896	5.21117	5.11203	0.908451	5.42268	5.22911	5.2441	5.29863	0.94161	5.76961	5.71465	5.65063	5.71163	1.015
Q06102	YTH1	mRNA 3'-end-processing protein YTH1	3	5.99993	5.79441	6.36967	6.05467	5.235	5.56419	5.70196	5.50038	0.908453	6.16561	5.64872	5.45052	5.75495	0.950498	5.07672	5.21672	5.93714	5.41019	0.893557
P38070	YPK3	Serine/threonine-protein kinase YPK3	14	6.0168	5.76645	5.5945	5.79258	5.14927	5.15602	5.48236	5.26255	0.908498	5.6557	5.69245	5.41577	5.58797	0.964677	5.35323	5.023	5.23091	5.20238	0.898111
P34226	SKT5	Chitin synthase regulator SKT5	17	6.5673	6.38205	6.68008	6.54314	5.89621	5.9591	5.98227	5.94586	0.908716	6.40315	6.17825	6.10807	6.22982	0.952115	5.04186	4.93702	4.92263	4.96717	0.759141
P39965	AIM10	Probable proline--tRNA ligase, mitochondrial	12	6.05191	5.6542	5.70492	5.80368	5.24075	5.29631	5.28718	5.27475	0.908863	5.45841	5.14316	5.21201	5.27119	0.908251	6.16433	6.34266	6.77275	6.42658	1.10733
P40061	TSC11	Target of rapamycin complex 2 subunit TSC11	3	5.90272	5.59679	7.02996	6.17649	6.0134	4.91057	5.91837	5.61411	0.908949	5.58243	6.356	5.89787	5.94543	0.962591	4.04216	5.37348	6.35209	5.25591	0.850954
Q02981	YPL109C	ABC1 family protein YPL109C, mitochondrial	7	5.64699	5.08962	5.52714	5.42125	4.91928	5.04774	4.81686	4.92796	0.909008	5.67976	5.42397	5.93361	5.67911	1.04757	5.50988	5.70245	5.59787	5.6034	1.0336
Q08965	BMS1	Ribosome biogenesis protein BMS1	59	6.07596	5.91792	5.70255	5.89881	5.42089	5.39509	5.27089	5.36229	0.909046	5.99376	5.79166	5.46143	5.74895	0.974595	4.99702	4.69161	5.0799	4.92284	0.834549
Q00416	SEN1	Helicase SEN1	49	6.3928	6.11842	5.852	6.12107	5.60678	5.4679	5.6208	5.56516	0.90918	6.07169	6.07966	5.85282	6.00139	0.980447	5.38035	5.1701	5.51121	5.35389	0.874665
P38827	SET1	Histone-lysine N-methyltransferase, H3 lysine-4 specific	3	5.58116	5.67142	4.98967	5.41408	4.93387	4.48081	5.35285	4.92251	0.909205	5.93074	5.96885	4.88673	5.59544	1.0335	6.45989	5.55914	6.55268	6.19057	1.14342
P00425	COX5B	Cytochrome c oxidase subunit 5B, mitochondrial	23	5.40712	5.5808	5.97221	5.65338	5.03347	5.11223	5.27486	5.14019	0.909224	6.00223	4.93098	5.39683	5.44335	0.962849	4.81691	4.57975	4.50316	4.63327	0.819559
Q02939	TFB2	General transcription and DNA repair factor IIH subunit TFB2	14	6.01033	5.91032	5.78341	5.90135	5.46052	5.33132	5.30702	5.36629	0.909332	5.8305	5.55082	5.63662	5.67265	0.961245	5.26501	5.40075	5.46123	5.37566	0.91092
Q12522	TIF6	Eukaryotic translation initiation factor 6	11	6.05413	6.87378	5.92783	6.28525	5.75011	5.8974	5.49891	5.71547	0.909347	5.8576	6.06447	6.5341	6.15206	0.978809	5.38373	4.55715	5.29952	5.08013	0.808263
P40553	DOT5	Peroxiredoxin DOT5	28	6.12307	6.13183	6.13008	6.12833	5.50384	5.75682	5.45818	5.57295	0.909375	6.58453	5.90135	6.00352	6.16313	1.00568	5.10903	5.04418	5.05637	5.06986	0.827283
Q12153	SSF2	Ribosome biogenesis protein SSF2	24	6.65894	5.82644	5.85249	6.11262	5.73511	5.5078	5.43312	5.55868	0.909377	6.12794	5.84867	5.5871	5.85457	0.957784	5.31347	5.10411	5.77096	5.39618	0.882793
P47015	AIM23	Altered inheritance of mitochondria protein 23, mitochondrial	21	5.785	5.96113	6.12806	5.95806	5.34193	5.427	5.48645	5.41846	0.909433	6.24651	5.43595	5.44335	5.7086	0.958131	5.33139	5.11926	5.25768	5.23611	0.878828
Q06512	NOC4	Nucleolar complex protein 4	16	6.10391	5.85452	5.86974	5.94272	5.55862	5.4399	5.21656	5.40503	0.90952	6.29822	5.98886	5.53284	5.93997	0.999537	5.28827	5.13159	5.15165	5.1905	0.873422
P46944	TRS85	Trafficking protein particle complex III-specific subunit 85	9	5.93156	5.80309	5.63271	5.78912	5.40251	5.11485	5.27943	5.2656	0.909568	5.78076	5.71062	5.48022	5.6572	0.977212	5.2647	4.85342	5.13546	5.08453	0.87829
Q02648	TRM44	tRNA (uracil-O(2)-)-methyltransferase	27	6.15466	5.69415	5.52555	5.79145	5.29635	5.25872	5.24844	5.26784	0.909588	5.5932	5.53227	5.51923	5.54823	0.958004	5.5014	5.01888	5.6803	5.40019	0.932442
P05748	RPL15A	60S ribosomal protein L15-A	132	6.56518	5.83291	5.89629	6.09813	5.41796	5.57675	5.64643	5.54705	0.909631	6.3074	5.76611	5.31989	5.7978	0.950751	5.02316	4.67316	4.41911	4.70514	0.771572
P39518	FAA2	Long-chain-fatty-acid--CoA ligase 2	2	5.31666	5.24098	4.92305	5.16023	4.64491	4.12659	5.31048	4.69399	0.909648	4.77989	4.9518	5.03038	4.92069	0.95358	5.08173	4.96566	5.12749	5.05829	0.980246
Q2V2P9	COX26	Cytochrome c oxidase subunit 26, mitochondrial	4	4.659	4.74037	5.38448	4.92795	4.38519	4.53849	4.52677	4.48348	0.909807	5.20797	4.31534	4.53857	4.68729	0.951165	4.32892	4.18998	4.05738	4.19209	0.850677
Q04500	UTP14	U3 small nucleolar RNA-associated protein 14	27	5.0375	4.55404	4.44017	4.67724	4.38694	4.14688	4.23267	4.2555	0.909831	4.3584	4.59684	4.52865	4.49463	0.960958	6.13642	5.96788	6.64907	6.25112	1.3365
P37303	GLY1	Low specificity L-threonine aldolase	65	5.48133	4.69534	4.63909	4.93859	4.70998	4.3366	4.43365	4.49341	0.909857	5.00736	5.26799	4.67188	4.98241	1.00887	5.85995	5.83263	5.90723	5.8666	1.18791
Q12438	GRX6	Monothiol glutaredoxin-6	4	4.86322	4.66314	5.07335	4.86657	4.36076	4.48875	4.43597	4.42849	0.909982	4.45064	5.40903	5.06183	4.97383	1.02204	7.01605	7.0369	8.64592	7.56629	1.55475
P23776	EXG1	Glucan 1,3-beta-glucosidase I/II	37	6.22795	6.73278	6.4514	6.47071	5.30746	6.0858	6.27189	5.88838	0.910006	6.56759	6.28181	6.31732	6.38891	0.987358	5.10014	4.50932	5.55602	5.05516	0.781237
P52871	SBH2	Protein transport protein SBH2	5	7.10608	6.2369	6.01106	6.45135	5.86101	5.75703	5.99475	5.87093	0.910032	6.41845	5.71809	5.32537	5.82064	0.902236	5.37016	5.21231	5.00241	5.19496	0.805252
Q12057	PIN2	[PSI+] induction protein 2	4	6.17248	5.66159	6.10787	5.98065	5.6561	5.43058	5.24127	5.44265	0.910044	6.15832	5.73582	5.18724	5.69379	0.952036	5.05504	5.22244	5.41134	5.22961	0.874422
P53961	GPI15	Phosphatidylinositol N-acetylglucosaminyltransferase subunit GPI15	3	6.24923	5.44416	5.55231	5.74857	5.43481	5.50333	4.75778	5.23197	0.910135	5.79548	5.30556	5.98931	5.69678	0.990992	5.25889	3.96258	5.54249	4.92132	0.856095
Q07505	YDL086W	Putative carboxymethylenebutenolidase	32	6.05901	5.58208	5.77994	5.80701	5.39486	5.28423	5.17653	5.28521	0.910143	5.93229	5.41	5.38452	5.5756	0.96015	5.07665	4.64607	4.96435	4.89569	0.843066
P32842	VMA11	V-type proton ATPase subunit c'	5	6.34451	5.842	5.45489	5.88047	5.86262	4.86209	5.33162	5.35211	0.910151	6.15518	5.98002	5.64508	5.92676	1.00787	5.50561	5.77948	5.09517	5.46009	0.928512
P32570	SRB6	Mediator of RNA polymerase II transcription subunit 22	2	4.78563	5.49624	6.45891	5.58026	5.34558	4.93667	4.95467	5.07897	0.910168	6.47882	5.27608	5.35005	5.70165	1.02175	5.37891	4.78586	5.07847	5.08108	0.910545
P53913	FYV6	Protein FYV6	6	5.9796	5.48272	5.5591	5.67381	4.88101	5.51919	5.09378	5.16466	0.910264	6.06165	5.57087	4.91345	5.51532	0.972068	5.75026	5.3427	6.47175	5.8549	1.03192
P53223	CAX4	Dolichyldiphosphatase	1	6.52329	6.65564	4.01725	5.73206	5.40056	5.28266	4.97235	5.21852	0.91041	9.31596	5.98094	5.78448	7.02713	1.22593	4.73175	4.73512	5.84994	5.1056	0.89071
P33767	WBP1	Dolichyl-diphosphooligosaccharide--protein glycosyltransferase subunit WBP1	44	6.55294	6.27994	6.14677	6.32655	5.79368	5.68019	5.80553	5.7598	0.910417	6.17914	5.95647	6.01597	6.05053	0.956371	4.90499	4.80763	5.13599	4.94954	0.782344
P53039	YIP1	Protein transport protein YIP1	7	6.58029	6.0757	5.84829	6.16809	5.54805	5.58529	5.71464	5.61599	0.910491	6.60905	5.913	5.57888	6.03364	0.978202	4.8265	5.16215	5.32133	5.10333	0.827375
P43633	ALK1	Serine/threonine-protein kinase Haspin homolog ALK1	7	6.56581	6.35581	5.86716	6.26293	5.4893	5.75365	5.86485	5.7026	0.910533	6.1039	6.68743	6.59162	6.46098	1.03162	5.14506	4.82051	4.85394	4.93984	0.788743
P06197	PIS1	CDP-diacylglycerol--inositol 3-phosphatidyltransferase	34	6.85852	6.5343	6.29496	6.56259	6.04249	6.07773	5.80773	5.97598	0.910613	6.93828	6.10291	6.38142	6.4742	0.986531	4.8094	4.51198	4.34224	4.55454	0.694015
P38990	SAK1	SNF1-activating kinase 1	10	6.06186	5.65228	6.00057	5.9049	4.97847	5.65576	5.49777	5.37733	0.910656	5.96284	5.38204	5.70276	5.68255	0.962344	5.33648	5.20195	5.86502	5.46782	0.925979
Q3E790	TSC3	Serine palmitoyltransferase-regulating protein TSC3	7	6.2328	6.20339	6.23691	6.22437	5.76113	5.75878	5.48564	5.66852	0.910698	6.60788	5.99305	5.62475	6.07523	0.976039	5.38482	5.32981	5.15339	5.28934	0.84978
P40335	PEP8	Carboxypeptidase Y-deficient protein 8	12	5.65637	5.48562	6.02476	5.72225	5.24591	5.2066	5.18209	5.21153	0.910749	5.77219	5.6643	5.79662	5.74437	1.00387	4.70269	4.72203	4.71423	4.71298	0.823624
Q04226	TAF11	Transcription initiation factor TFIID subunit 11	8	6.09725	5.68345	5.7438	5.8415	5.38366	5.08496	5.49449	5.32104	0.910902	6.86376	5.67103	5.8756	6.1368	1.05055	4.57872	4.66381	4.78349	4.67534	0.800366
P35194	UTP20	U3 small nucleolar RNA-associated protein 20	89	6.69015	6.34039	5.70303	6.24452	5.81194	5.66855	5.58659	5.68903	0.911043	6.05021	6.18448	5.83692	6.02387	0.964665	6.1506	6.07031	6.28894	6.16995	0.988058
P38757	NEM1	Nuclear envelope morphology protein 1	2	6.14792	5.78429	6.06245	5.99822	5.24292	4.9546	6.19715	5.46489	0.911085	6.55923	4.60076	5.47317	5.54439	0.924339	4.31566	4.5877	4.99632	4.63323	0.772434
Q02890	PNG1	Peptide-N(4)-(N-acetyl-beta-glucosaminyl)asparagine amidase	19	5.88632	5.89015	5.79963	5.8587	5.4304	5.33581	5.24824	5.33815	0.911149	5.64444	5.48335	5.45418	5.52732	0.943439	5.59545	5.50788	5.572	5.55844	0.94875
P0CX23	RPL20A	60S ribosomal protein L20-A	127	6.07698	5.6551	5.71373	5.81527	5.3124	5.20603	5.37733	5.29859	0.911151	5.9716	5.78142	5.4302	5.72774	0.984948	5.5149	5.10838	5.16062	5.2613	0.904739
P32495	NHP2	H/ACA ribonucleoprotein complex subunit NHP2	19	6.56859	5.64187	5.73604	5.98217	5.50825	5.37105	5.47503	5.45144	0.911282	5.82289	5.45533	5.25981	5.51268	0.921518	5.61274	5.29919	5.22947	5.38047	0.899418
P46678	BDP1	Transcription factor TFIIIB component B''	16	6.17314	6.02401	5.71974	5.9723	5.48362	5.34505	5.49904	5.44257	0.911303	6.21869	5.82517	5.60715	5.88367	0.98516	5.1398	4.91938	5.30744	5.12221	0.857661
P40515	FIS1	Mitochondrial fission 1 protein	9	5.85226	5.97431	5.95794	5.92817	5.29718	5.54659	5.36404	5.4026	0.911344	5.97796	5.35423	5.63778	5.65666	0.954199	4.68742	4.51103	5.16079	4.78641	0.807401
P46989	ATG27	Autophagy-related protein 27	47	6.27132	6.18549	6.02376	6.16019	5.45069	5.71395	5.67828	5.61431	0.911385	6.32897	5.83107	5.86597	6.00867	0.975403	4.94282	4.86166	4.91467	4.90638	0.796466
P21373	UTR1	NAD(+) kinase	24	5.3872	5.24672	4.89222	5.17538	4.60938	4.83084	4.71153	4.71725	0.911479	5.484	5.12348	5.31477	5.30742	1.02551	5.52723	5.31701	5.42473	5.42299	1.04784
P47072	YJL016W	Uncharacterized protein YJL016W	6	5.30093	4.77437	4.79998	4.95843	4.60561	4.38202	4.57146	4.5197	0.911518	4.86759	5.10481	5.12232	5.03157	1.01475	6.71091	5.96786	8.8994	7.19272	1.45061
Q04396	LPP1	Lipid phosphate phosphatase 1	8	7.06618	6.40176	6.14677	6.53824	5.89239	5.97814	6.00969	5.96007	0.911572	7.20762	6.1617	6.38456	6.58463	1.0071	5.07583	4.58206	5.10774	4.92188	0.752783
P35497	SOR1	Sorbitol dehydrogenase 1	1	6.86343	6.64147	5.59063	6.36518	5.70616	6.15584	5.54692	5.80297	0.911675	5.52573	5.6805	6.49285	5.89969	0.92687	5.69902	5.46236	6.85256	6.00465	0.943359
Q07895	YLR001C	FAS1 domain-containing protein YLR001C	10	5.50481	5.75072	5.76264	5.67272	5.06407	5.25994	5.19199	5.172	0.911731	5.2557	5.34759	5.42704	5.34344	0.941954	5.58637	6.2404	6.17081	5.99919	1.05755
P32843	YME2	Mitochondrial escape protein 2	50	5.5787	5.57659	5.44904	5.53478	5.0519	5.01945	5.0681	5.04648	0.911777	5.72528	5.25197	5.21899	5.39875	0.975423	5.3927	5.38598	5.32304	5.36724	0.96973
P38310	FTH1	Iron transporter FTH1	11	5.89767	5.62956	5.75791	5.76171	5.31685	5.1471	5.29625	5.2534	0.911777	6.20922	5.55814	6.06379	5.94372	1.03159	5.45683	5.11855	5.97861	5.518	0.957701
Q12396	EMP46	Protein EMP46	19	5.32373	5.52693	5.69835	5.51634	4.95892	5.01938	5.11199	5.0301	0.911855	5.68479	5.16878	5.20555	5.35304	0.970398	6.31633	5.86264	6.67197	6.28365	1.1391
P32875	LIP5	Lipoyl synthase, mitochondrial	20	5.80423	5.34916	5.42267	5.52535	5.24658	4.78718	5.08217	5.03864	0.911913	5.41502	5.37172	5.31705	5.36793	0.971509	5.63054	5.44851	5.63655	5.57187	1.00842
P42840	YNL320W	Uncharacterized membrane protein YNL320W	10	6.02049	5.32595	5.62551	5.65732	5.22226	5.1743	5.08203	5.15953	0.91201	5.69427	5.70253	5.69424	5.69701	1.00702	5.80875	5.63834	6.46941	5.97217	1.05565
P38174	MAP2	Methionine aminopeptidase 2	51	6.29343	6.10128	6.0714	6.15537	5.63419	5.60681	5.60193	5.61431	0.9121	6.41779	6.03835	5.87602	6.11072	0.992746	5.29199	5.20577	5.13388	5.21055	0.846504
Q08979	KEL3	Kelch repeat-containing protein 3	24	6.2962	5.79074	5.83795	5.97496	5.38622	5.60027	5.36331	5.44993	0.912128	6.09735	5.70408	5.5441	5.78184	0.967678	4.34984	4.05715	4.28399	4.23033	0.708009
P40968	CDC40	Pre-mRNA-processing factor 17	1	6.56454	5.3703	5.66016	5.865	5.03046	5.88465	5.13477	5.34996	0.912184	2.88312	5.57935	6.21586	4.89278	0.834233	6.39271	5.66938	6.31982	6.1273	1.04472
P47190	PMT3	Dolichyl-phosphate-mannose--protein mannosyltransferase 3	15	6.80513	6.13067	6.06735	6.33438	5.74098	5.89165	5.70298	5.77854	0.912249	6.41202	6.0447	5.80933	6.08868	0.961212	6.00086	5.66172	6.34879	6.00379	0.94781
Q12330	SME1	Small nuclear ribonucleoprotein E	1	6.04839	6.31807	6.80794	6.39147	4.94676	6.88572	5.66063	5.83104	0.912316	5.11223	7.19667	7.52602	6.61164	1.03445	4.32184	4.16447	3.54499	4.01043	0.627467
P10823	GPA2	Guanine nucleotide-binding protein alpha-2 subunit	9	5.59404	5.61851	5.38262	5.53172	4.93323	5.0522	5.15802	5.04782	0.912522	5.81857	5.43091	5.52569	5.59172	1.01085	4.73286	5.08688	5.31158	5.04377	0.911791
Q12176	MAK21	Ribosome biogenesis protein MAK21	77	6.43196	6.15352	5.9114	6.16563	5.74587	5.60486	5.53059	5.62711	0.912658	6.15317	5.97285	5.69088	5.93897	0.963238	4.85846	4.54482	4.69301	4.69876	0.76209
P22855	AMS1	Alpha-mannosidase	109	5.2215	5.91399	6.41147	5.84899	5.14701	5.41955	5.44836	5.33831	0.912689	6.17804	5.01229	5.65964	5.61666	0.960279	6.33824	6.12413	6.04852	6.1703	1.05493
Q12298	YDR061W	Uncharacterized ABC transporter ATP-binding protein YDR061W	24	5.8575	5.88536	5.8295	5.85745	5.26465	5.29314	5.48124	5.34634	0.912742	5.86067	5.67356	5.57952	5.70458	0.973902	5.63447	5.5049	5.89382	5.67773	0.969317
P32904	MRPL6	54S ribosomal protein L6, mitochondrial	17	6.06643	5.60984	5.60118	5.75915	5.314	5.17883	5.27919	5.25734	0.912867	5.74053	5.84016	5.48958	5.69009	0.988009	5.33986	5.07317	5.3681	5.26038	0.913395
P25554	SGF29	SAGA-associated factor 29	4	5.48877	5.72604	5.32629	5.5137	5.12587	5.12066	4.85421	5.03358	0.912922	5.39536	5.81988	5.50318	5.57281	1.01072	5.67646	5.07272	5.92472	5.55797	1.00803
P41895	TFG1	Transcription initiation factor IIF subunit alpha	58	6.21734	5.96759	5.85819	6.01437	5.4798	5.4536	5.53875	5.49072	0.912932	6.16157	5.76485	5.62456	5.85033	0.972724	5.13939	4.89801	5.04238	5.02659	0.835763
P36124	SET3	SET domain-containing protein 3	8	6.59738	5.57658	5.8198	5.99792	6.11888	5.34711	4.96132	5.47577	0.912945	6.16557	5.98509	5.79793	5.98286	0.99749	5.41363	5.55717	5.88592	5.61891	0.936809
P39516	RPS14B	40S ribosomal protein S14-B	65	6.36007	5.85615	5.59646	5.93756	5.69171	5.16337	5.40754	5.42087	0.91298	5.34923	5.55957	5.0735	5.32743	0.897243	5.75498	5.85256	5.0549	5.55415	0.935426
P53940	APJ1	J domain-containing protein APJ1	12	5.03362	4.81468	5.59293	5.14708	4.45933	4.70971	4.92871	4.69925	0.912994	5.90304	5.34359	4.77292	5.33985	1.03745	5.97533	5.65788	6.0688	5.90067	1.14641
P40096	BUR6	Negative cofactor 2 complex subunit alpha	7	5.81833	5.37846	5.42956	5.54212	5.01843	5.16671	4.99533	5.06016	0.913037	5.9911	5.5189	5.42382	5.64461	1.01849	5.78743	5.33754	5.49803	5.541	0.999799
P38429	SAP30	Transcriptional regulatory protein SAP30	10	6.47319	5.84814	5.97723	6.09952	5.64143	5.46325	5.60518	5.56995	0.913179	6.34677	5.42402	5.56307	5.77795	0.94728	5.19315	5.11696	5.05621	5.12211	0.839756
P32464	HYM1	Protein HYM1	15	5.65605	5.60291	5.53723	5.59873	5.02184	5.21874	5.09763	5.11274	0.913196	5.73245	5.43203	5.49372	5.55273	0.991784	5.90444	5.88621	6.32028	6.03698	1.07828
P32639	BRR2	Pre-mRNA-splicing helicase BRR2	49	6.28673	6.07499	6.13594	6.16589	5.63988	5.64083	5.61136	5.63069	0.9132	6.19189	5.70755	5.66484	5.85476	0.949541	5.57212	5.61784	5.84445	5.67814	0.920895
P48236	GPC1	Glycerophosphocholine acyltransferase 1	14	5.8715	5.48107	5.76931	5.70729	4.94006	5.27288	5.42379	5.21224	0.91326	6.32237	4.90409	5.31889	5.51512	0.966328	5.71993	5.39959	5.97751	5.69901	0.998549
P53166	MRH4	ATP-dependent RNA helicase MRH4, mitochondrial	16	6.18164	5.90645	5.73642	5.9415	5.20455	5.35709	5.71696	5.4262	0.913271	5.92983	5.72795	5.3244	5.66073	0.952743	5.5737	5.51751	5.4876	5.52627	0.930113
Q12275	YOR093C	Uncharacterized protein YOR093C	23	6.36636	5.8602	5.78329	6.00328	5.50084	5.41117	5.53864	5.48355	0.913425	5.92726	5.70738	5.67969	5.77144	0.961381	5.37888	5.3666	5.78925	5.51158	0.918094
Q08932	RSA1	Ribosome assembly 1 protein	2	6.15104	5.9125	6.92969	6.33108	6.06944	5.31616	5.96438	5.78333	0.913482	5.21088	5.34265	5.658	5.40384	0.853543	5.72711	6.02624	5.65936	5.80424	0.916785
P33312	RIB7	2,5-diamino-6-ribosylamino-4(3H)-pyrimidinone 5'-phosphate reductase	1	6.0017	6.21415	5.83915	6.01833	5.20124	5.87198	5.41975	5.49766	0.913485	7.18573	6.08903	5.91279	6.39585	1.06273	4.83941	4.25326	4.02973	4.37413	0.726801
P33442	RPS1A	40S ribosomal protein S1-A	326	6.28065	5.80284	5.84656	5.97668	5.42313	5.42503	5.53141	5.45986	0.913526	6.02852	5.69522	5.31531	5.67968	0.950307	5.33121	5.09245	5.11344	5.17903	0.86654
P36085	STB6	Protein STB6	1	6.07703	4.34478	4.56151	4.99444	4.10156	4.52768	5.05966	4.56297	0.913609	6.5354	6.25385	4.27456	5.68794	1.13885	4.9849	4.23292	7.42454	5.54745	1.11073
P41821	MID1	Stretch-activated cation channel MID1	3	6.22708	5.69119	5.72892	5.8824	5.38147	5.24889	5.49291	5.37442	0.913645	5.7987	6.16001	5.18455	5.71442	0.971444	5.14199	4.65045	4.82338	4.87194	0.828224
P40693	RLP7	Ribosome biogenesis protein RLP7	20	4.27723	3.65292	3.37365	3.76793	3.56074	3.39148	3.37585	3.44269	0.913681	3.52576	4.04185	3.61932	3.72898	0.989661	7.46017	6.73836	9.23095	7.80983	2.07271
P47005	DAS1	F-box protein DAS1	4	5.97428	5.66417	5.83431	5.82425	5.4561	5.06773	5.44123	5.32169	0.913711	6.40922	5.43995	5.37692	5.74203	0.985883	5.24817	5.34441	6.47641	5.68966	0.976891
P40395	RIC1	Guanine nucleotide exchange factor subunit RIC1	28	6.04943	5.7151	5.67959	5.81471	5.32013	5.32213	5.2973	5.31319	0.91375	5.97154	5.57349	5.47944	5.67482	0.975943	4.82731	4.88512	5.01286	4.90843	0.844141
P25345	SLM5	Asparagine--tRNA ligase, mitochondrial	4	6.11264	5.97288	5.43077	5.83876	5.27324	5.63231	5.10116	5.33557	0.913819	5.82172	5.09778	5.32059	5.41336	0.927142	5.48464	4.62134	5.9914	5.36579	0.918995
P38922	HRB1	Serine/arginine (SR)-type shuttling mRNA binding protein HRB1	18	5.58263	5.54685	5.09445	5.40798	4.91622	4.90907	5.00069	4.94199	0.913834	5.27262	5.07093	5.05569	5.13308	0.949168	5.75	5.73427	6.13925	5.87451	1.08627
P53283	TPO2	Polyamine transporter 2	3	5.28577	5.59926	5.05799	5.31434	5.17908	4.4548	4.93687	4.85692	0.913927	4.89946	5.73345	4.67129	5.1014	0.959931	5.60951	5.45284	6.50841	5.85692	1.1021
P40453	UBP7	Ubiquitin carboxyl-terminal hydrolase 7	16	6.46202	5.97168	6.01907	6.15092	5.87211	5.5831	5.40984	5.62168	0.913958	6.10974	5.82612	5.89314	5.943	0.966196	5.07136	5.26644	5.09703	5.14494	0.836451
P47057	SNX4	Sorting nexin-4	25	6.09105	6.08217	5.63407	5.93576	5.36256	5.47703	5.43568	5.42509	0.913967	6.02107	5.84891	5.95342	5.94113	1.0009	5.21842	5.22166	5.35104	5.26371	0.886778
P38241	ECM2	Pre-mRNA-splicing factor SLT11	8	6.11845	6.16386	5.6444	5.97557	5.59599	5.45422	5.33504	5.46175	0.914013	5.9003	5.61322	5.24243	5.58532	0.934692	5.31331	5.41202	5.72586	5.48373	0.917692
P43606	PTR3	SPS-sensor component PTR3	2	5.26006	6.64085	5.8192	5.9067	5.26194	5.76014	5.17696	5.39968	0.914161	5.54524	5.45218	5.49639	5.49794	0.930796	5.23507	4.77338	5.10332	5.03726	0.852803
P39111	VMA7	V-type proton ATPase subunit F	12	5.36939	6.28573	6.88056	6.17856	5.40748	5.86969	5.66831	5.64849	0.914209	6.56108	6.1884	6.14113	6.29687	1.01915	5.10937	4.58071	4.434	4.70803	0.761994
P32913	VPS17	Vacuolar protein sorting-associated protein 17	28	5.53887	5.63257	5.84439	5.67194	4.99347	5.264	5.29856	5.18534	0.914209	5.80268	5.48675	5.40714	5.56552	0.981237	5.16366	5.03375	5.42299	5.2068	0.917992
P13188	GLN4	Glutamine--tRNA ligase	261	6.29215	5.97279	6.00789	6.09094	5.55953	5.57865	5.56836	5.56885	0.914283	6.19699	5.83337	5.86581	5.96539	0.979387	4.98246	4.87605	4.77242	4.87698	0.800693
P40169	YNL194C	Uncharacterized plasma membrane protein YNL194C	13	4.71845	4.72146	5.0294	4.8231	4.40627	4.28836	4.53508	4.4099	0.914329	4.80741	4.28466	4.53917	4.54375	0.942079	7.06175	6.88607	7.09003	7.01262	1.45396
P38301	GDT1	GCR1-dependent translation factor 1	6	6.89319	6.6127	6.16832	6.55807	6.62028	5.49142	5.87824	5.99665	0.914392	6.65811	6.07756	6.22533	6.32033	0.963749	5.50869	4.93705	5.18527	5.21034	0.794492
P07866	LTE1	Guanine nucleotide exchange factor LTE1	8	6.45502	6.37406	6.17314	6.33407	5.88416	5.68456	5.80684	5.79185	0.914396	6.37426	5.82545	6.13149	6.1104	0.964687	5.65558	5.52397	5.85382	5.67779	0.896388
P38682	GLO3	ADP-ribosylation factor GTPase-activating protein GLO3	60	6.49227	6.25481	6.31108	6.35272	5.84875	5.71271	5.8676	5.80969	0.91452	6.47373	6.02907	6.002	6.16827	0.970965	4.76599	4.47569	4.59736	4.61301	0.726148
P21801	SDH2	Succinate dehydrogenase [ubiquinone] iron-sulfur subunit, mitochondrial	30	4.77649	5.27486	5.42206	5.1578	4.50387	4.88719	4.76042	4.71716	0.914568	5.04057	4.40493	4.79038	4.74529	0.920022	4.73246	4.51662	4.79746	4.68218	0.907786
P40050	MRX1	MIOREX complex component 1	6	5.52969	5.02319	5.1053	5.21939	4.93541	4.92345	4.46227	4.77371	0.91461	5.59533	5.73659	5.15405	5.49532	1.05287	5.7003	5.35147	5.99345	5.68174	1.08858
Q06679	UTP4	U3 small nucleolar RNA-associated protein 4	33	5.98956	5.58434	5.64255	5.73882	5.38481	5.05918	5.30271	5.2489	0.914631	5.72841	5.592	5.43283	5.58441	0.973095	4.87897	4.7098	4.84483	4.8112	0.838361
Q03579	LIP1	Ceramide synthase subunit LIP1	5	6.65005	5.51554	5.19833	5.78797	5.12961	5.41846	5.33357	5.29388	0.914634	6.2503	5.60043	5.58675	5.81249	1.00424	4.95256	5.09981	5.3814	5.14459	0.888841
P28005	POP5	Ribonuclease P/MRP protein subunit POP5	6	5.7573	5.59891	5.16879	5.50833	5.12533	4.98756	5.00235	5.03841	0.914689	5.7294	5.34055	5.2698	5.44658	0.98879	5.62228	5.50672	5.75575	5.62825	1.02177
P23900	FPS1	Glycerol uptake/efflux facilitator protein	6	5.78519	6.06613	5.9779	5.94307	5.36307	5.40997	5.53605	5.43636	0.914739	5.966	5.64348	5.29542	5.63497	0.948157	5.2455	4.77595	4.85295	4.95813	0.834271
P39010	AKR1	Palmitoyltransferase AKR1	28	6.30333	6.14534	5.9316	6.12676	5.67125	5.56069	5.58211	5.60468	0.914788	6.17805	5.79008	5.70912	5.89242	0.961751	5.14844	5.28747	5.29462	5.24351	0.855838
Q12229	UBX3	UBX domain-containing protein 3	14	6.12316	5.76017	6.00698	5.96344	5.54793	5.31944	5.50233	5.45657	0.915004	5.60362	5.70308	5.93722	5.74797	0.963869	5.25624	5.56753	5.59257	5.47211	0.917611
P53909	AAH1	Adenine deaminase	5	7.01619	6.56933	5.05907	6.21486	6.19806	5.65094	5.21097	5.68666	0.915009	4.97954	7.76915	6.61138	6.45336	1.03837	5.88681	5.18271	7.38417	6.15123	0.989761
Q12142	ATG9	Autophagy-related protein 9	9	5.93635	5.83307	5.6962	5.82187	5.32369	5.37659	5.28188	5.32739	0.915064	6.06627	5.44978	5.85016	5.78874	0.994308	5.47996	5.43371	5.54778	5.48715	0.942506
P46951	YPP1	Cargo-transport protein YPP1	34	6.00519	5.77661	5.8619	5.88123	5.48369	5.33612	5.32615	5.38199	0.915112	6.30389	5.85703	5.67872	5.94655	1.01111	5.39545	5.37901	5.3458	5.37342	0.913655
P47129	ACF4	Assembly-complementing factor 4	14	5.98289	5.6283	5.46827	5.69315	5.45708	5.13824	5.03456	5.20996	0.915127	5.73617	5.38175	5.41749	5.5118	0.968146	5.49877	4.98434	5.51009	5.33107	0.9364
Q06708	VAC14	Vacuole morphology and inheritance protein 14	25	6.06787	5.85219	5.99614	5.97207	5.51099	5.4233	5.46207	5.46545	0.91517	6.19579	5.66155	5.63671	5.83135	0.976438	5.0841	5.04874	5.07547	5.06944	0.848858
P38845	CRP1	Cruciform DNA-recognizing protein 1	62	6.52423	6.34734	6.59958	6.49038	5.81859	5.98592	6.01602	5.94018	0.915227	6.687	6.24503	6.07429	6.33544	0.976127	4.57455	4.23882	4.29571	4.36969	0.673257
P04821	CDC25	Cell division control protein 25	48	5.84954	5.97293	5.86924	5.89724	5.23919	5.47962	5.47345	5.39742	0.915246	5.99637	5.68564	5.60658	5.76286	0.977214	4.94604	4.9272	5.21561	5.02962	0.852877
P40364	MPM1	Mitochondrial peculiar membrane protein 1	20	5.38865	5.80406	5.74984	5.64752	5.23258	5.0476	5.22661	5.16893	0.915257	5.49896	5.65017	5.33559	5.49491	0.972978	6.04069	5.48191	6.25607	5.92622	1.04935
Q12369	SFI1	Protein SFI1	2	5.46737	6.00166	5.92852	5.79918	5.14024	5.26662	5.518	5.30829	0.915351	6.51964	5.60562	5.65735	5.92754	1.02213	4.7798	5.512	5.3207	5.20417	0.897396
P43590	YFR006W	Uncharacterized peptidase YFR006W	48	5.17334	5.32556	5.43179	5.31023	4.77891	4.83602	4.968	4.86098	0.915399	5.49232	5.22121	5.33055	5.34803	1.00712	4.17107	3.90788	4.47585	4.18493	0.788089
Q04601	APC4	Anaphase-promoting complex subunit 4	6	5.74823	5.53826	5.58514	5.62388	5.16788	5.03918	5.23736	5.14814	0.915408	6.12154	5.87678	4.98225	5.66019	1.00646	5.42614	5.48587	5.38877	5.43359	0.966165
P39707	SEN34	tRNA-splicing endonuclease subunit SEN34	6	6.10711	6.14931	6.12397	6.1268	5.78743	5.34065	5.69793	5.60867	0.915433	6.13664	6.03613	5.605	5.92592	0.967214	5.04427	5.2142	5.0137	5.09072	0.830895
P33333	SLC1	1-acyl-sn-glycerol-3-phosphate acyltransferase	53	6.23615	5.81864	6.10559	6.05346	5.3963	5.55767	5.67077	5.54158	0.91544	6.09507	5.71998	5.61778	5.81094	0.959938	5.57694	5.41935	6.12782	5.70804	0.942938
P32656	GCG1	Glutathione-specific gamma-glutamylcyclotransferase	6	5.18852	5.1943	4.92337	5.10206	4.90602	4.63252	4.47395	4.67083	0.915479	5.39392	4.88354	4.65756	4.97834	0.97575	5.48629	5.49358	5.87251	5.61746	1.10102
P53604	MSO1	Protein MSO1	4	6.08902	6.18724	5.68457	5.98694	5.41031	5.56518	5.4674	5.48096	0.915486	5.70006	5.40617	5.50417	5.5368	0.924812	5.53762	5.45826	5.72872	5.57487	0.931171
P38130	KTR3	Probable mannosyltransferase KTR3	52	6.61173	6.30349	6.29834	6.40452	5.84565	5.84757	5.89739	5.86354	0.915531	6.68125	6.1507	6.10466	6.3122	0.985586	5.36195	5.16614	5.14444	5.22418	0.815702
P40317	SOK1	Protein SOK1	15	6.21943	5.89523	5.92618	6.01361	5.5781	5.38595	5.55309	5.50571	0.915542	5.8652	5.72838	5.61811	5.73723	0.95404	5.6557	5.60675	5.64107	5.63451	0.936959
Q03707	SRC1	Inner nuclear membrane protein SRC1	41	6.25492	6.05975	5.97281	6.09583	5.5886	5.6119	5.54274	5.58108	0.915558	6.34344	5.48065	5.50043	5.77484	0.947343	5.17223	5.02226	5.26787	5.15412	0.845516
P36120	DBP7	ATP-dependent RNA helicase DBP7	20	5.94977	5.12011	5.31737	5.46242	5.14886	4.95508	4.89984	5.00126	0.915576	5.47177	5.55202	5.93757	5.65379	1.03503	5.3024	4.9824	5.49993	5.26158	0.963232
Q08980	YPL264C	Probable transport protein YPL264C	1	5.47961	5.72504	5.39653	5.53373	5.95776	4.51346	4.72856	5.06659	0.915584	5.38244	5.42927	6.54512	5.78561	1.04552	5.43085	5.08472	6.82388	5.77982	1.04447
P47133	EMC2	ER membrane protein complex subunit 2	37	6.81695	6.06799	6.44776	6.44423	6.00353	5.7993	5.899	5.90061	0.915642	6.73245	6.20708	6.18452	6.37468	0.989207	5.20338	5.14044	5.23627	5.19336	0.805893
P43601	ATG18	Autophagy-related protein 18	12	6.70526	6.6387	6.21317	6.51904	6.14535	5.93993	5.82208	5.96912	0.915644	6.5994	6.09134	5.72124	6.13733	0.941446	4.62968	4.75956	4.58446	4.6579	0.714507
Q12168	ACF2	Glucan endo-1,3-beta-D-glucosidase 2	26	5.98604	5.87045	6.06731	5.9746	5.69358	5.24539	5.47339	5.47079	0.915674	5.93911	5.5116	5.71304	5.72125	0.957595	4.07595	4.05451	3.89921	4.00989	0.671156
P35817	BDF1	Bromodomain-containing factor 1	50	6.12011	5.53062	5.65309	5.76794	5.27243	5.26391	5.30882	5.28172	0.915703	5.83053	5.49725	5.44835	5.59204	0.969504	5.29106	5.16084	5.53617	5.32936	0.923962
P18963	IRA1	Inhibitory regulator protein IRA1	57	5.92165	5.81456	5.84243	5.85955	5.38586	5.39184	5.31974	5.36581	0.915739	5.90381	5.50176	5.5327	5.64609	0.963571	5.56544	5.46981	5.712	5.58242	0.952705
P29704	ERG9	Squalene synthase ERG9	87	6.6765	6.269	6.35135	6.43228	5.81693	5.90202	5.95225	5.8904	0.915756	6.83319	6.09579	5.99993	6.30964	0.980933	4.99057	4.80087	4.77808	4.85651	0.755021
P42836	PFA3	Palmitoyltransferase PFA3	2	6.02895	6.06335	5.71758	5.93663	5.61541	5.54	5.15441	5.43661	0.915774	5.31909	6.08464	5.68667	5.6968	0.959602	5.84823	6.6659	6.64859	6.38757	1.07596
P38242	ALG14	UDP-N-acetylglucosamine transferase subunit ALG14	6	6.09284	5.29715	5.47547	5.62182	5.30064	4.9524	5.19236	5.14847	0.915801	5.47941	5.16898	5.01931	5.22257	0.928981	5.33097	5.28117	6.01506	5.5424	0.985873
P40582	GTT1	Glutathione S-transferase 1	50	5.38818	5.9289	6.12304	5.81337	5.08049	5.52276	5.36993	5.32439	0.915887	6.61493	5.5055	5.75301	5.95781	1.02485	4.808	4.29634	4.23303	4.44579	0.764752
Q06205	FPR4	FK506-binding protein 4	39	6.37962	5.85383	5.93695	6.0568	5.63978	5.50547	5.497	5.54742	0.915899	6.15571	5.86465	5.64458	5.88831	0.972182	4.72669	4.66846	4.53308	4.64274	0.766534
P35996	MRPL38	54S ribosomal protein L38, mitochondrial	6	6.08114	5.21956	5.41316	5.57129	5.04973	4.82722	5.43133	5.10276	0.915903	5.97255	5.09456	4.90563	5.32425	0.955658	5.7337	5.71381	5.29058	5.57936	1.00145
Q08909	YOR385W	Uncharacterized protein YOR385W	9	6.58024	6.78946	7.04803	6.80591	6.076	6.20808	6.4168	6.23363	0.915914	7.51073	6.30573	6.61545	6.81064	1.00069	4.10522	3.51272	3.91453	3.84416	0.564826
Q05580	HEL2	E3 ubiquitin-protein ligase HEL2	46	6.01661	5.80504	5.82592	5.88252	5.37497	5.41357	5.37684	5.38846	0.916012	6.11968	5.79575	5.71727	5.87757	0.999157	5.05114	4.96848	4.90734	4.97565	0.845837
P40348	RFC2	Replication factor C subunit 2	47	6.45747	5.92288	5.89339	6.09125	5.63867	5.58562	5.51565	5.57998	0.916065	5.92175	5.70338	5.73087	5.78533	0.949778	5.01052	5.0032	5.09694	5.03689	0.826906
P43598	IGD1	Inhibitor of glycogen debranching 1	8	4.77687	5.48224	5.46027	5.23979	4.60136	5.09254	4.7067	4.8002	0.916105	5.24954	5.19929	5.20167	5.21683	0.995618	6.01358	5.52181	5.58671	5.70737	1.08924
P53855	ATG2	Autophagy-related protein 2	22	6.01076	5.75669	6.16124	5.97623	5.7305	5.28078	5.41362	5.47497	0.916124	6.23375	5.75339	5.80716	5.93143	0.992504	5.32746	5.38782	5.70566	5.47365	0.915903
Q06407	RGA2	Rho-type GTPase-activating protein 2	30	5.76302	5.56422	5.51288	5.61337	5.05385	5.09956	5.27486	5.14276	0.916162	5.63802	5.31585	5.41348	5.45578	0.971926	5.57575	5.53807	5.78128	5.6317	1.00326
P0CX45	RPL2A	60S ribosomal protein L2-A	148	6.14096	5.75951	5.71784	5.87277	5.2868	5.37501	5.48033	5.38071	0.916214	5.77107	5.46113	4.94178	5.39133	0.918021	5.40211	5.14605	5.00816	5.18544	0.882963
Q06616	YPR174C	Nuclear envelope protein YPR174C	3	6.25353	5.3896	6.32603	5.98972	5.85489	5.455	5.15444	5.48811	0.916255	6.39466	7.49405	5.83253	6.57375	1.0975	5.1981	5.66314	5.02886	5.2967	0.884298
P22289	QCR9	Cytochrome b-c1 complex subunit 9, mitochondrial	1	5.86916	5.08209	5.17676	5.376	4.96724	4.59904	5.21214	4.92614	0.91632	5.31526	5.02835	5.1097	5.1511	0.958166	6.48461	6.20452	6.85463	6.51459	1.21179
P39925	AFG3	Mitochondrial respiratory chain complexes assembly protein AFG3	29	5.99234	5.98581	6.11473	6.03096	5.5115	5.47804	5.59016	5.52657	0.916366	6.16281	5.90045	5.86228	5.97518	0.990751	5.4071	5.40819	5.39982	5.40504	0.896215
Q12025	EMC10	Endoplasmic reticulum membrane protein complex subunit 10	15	6.39839	6.05994	6.06956	6.17596	5.4425	5.82997	5.70657	5.65968	0.916404	5.97778	5.93636	5.54555	5.8199	0.942346	5.03263	5.02189	5.33017	5.12823	0.830353
Q08208	NOP12	Nucleolar protein 12	45	5.95369	5.23097	4.85126	5.34531	5.0643	4.77405	4.85717	4.89851	0.916413	4.90147	5.43358	4.93679	5.09061	0.952352	5.60802	5.52017	6.05024	5.72614	1.07125
P49956	CTF18	Chromosome transmission fidelity protein 18	10	6.11017	5.85979	6.11057	6.02684	5.51999	5.33732	5.71408	5.5238	0.916532	5.80282	5.51028	5.71505	5.67605	0.941795	5.44862	5.53753	5.64773	5.54463	0.919989
P38291	POP7	Ribonucleases P/MRP protein subunit POP7	1	5.9632	5.65523	5.78753	5.80199	5.50745	4.87558	5.5703	5.31778	0.916544	5.7339	6.15829	5.53099	5.80773	1.00099	4.72278	4.31742	4.76576	4.60199	0.793174
P47127	AIM24	Altered inheritance of mitochondria protein 24, mitochondrial	25	5.92827	6.30578	5.88952	6.04119	5.46328	5.49146	5.65695	5.53723	0.916579	5.82365	5.4619	5.61676	5.6341	0.932615	4.87856	4.81928	4.86681	4.85488	0.80363
P35183	AST1	Protein AST1	21	6.08352	5.99802	5.98579	6.02244	5.59267	5.45633	5.51242	5.52047	0.91665	6.03	5.70575	5.79434	5.84336	0.970265	5.21696	4.89661	5.27949	5.13102	0.851983
P07286	ALG7	UDP-N-acetylglucosamine--dolichyl-phosphate N-acetylglucosaminephosphotransferase	1	6.28034	7.76199	5.92741	6.65658	5.47151	7.38539	5.44857	6.10182	0.91666	6.25819	6.08828	6.05206	6.13284	0.92132	4.94819	5.41928	6.7774	5.71496	0.858542
P18411	FUN14	Protein FUN14	7	5.7421	5.74631	5.94244	5.81028	5.34623	5.16415	5.46885	5.32641	0.916721	6.0931	5.24786	5.92371	5.75489	0.990466	5.3377	5.2202	4.81175	5.12322	0.88175
P38151	PBP2	PAB1-binding protein 2	7	5.34753	4.65694	5.09275	5.03241	4.85445	4.24926	4.73668	4.61346	0.916751	4.45371	4.76156	4.75322	4.65616	0.925236	6.37093	6.4136	7.70025	6.82826	1.35686
P41813	FKH2	Fork head protein homolog 2	9	5.56126	5.62408	5.74792	5.64442	5.27676	5.03951	5.20913	5.17513	0.916858	5.55618	5.53111	5.86752	5.6516	1.00127	5.65338	5.5439	5.69446	5.63058	0.997548
P38011	ASC1	Guanine nucleotide-binding protein subunit beta-like protein	178	6.34483	5.92782	5.68299	5.98521	5.59761	5.41884	5.44658	5.48768	0.916872	5.7841	5.73698	5.46248	5.66119	0.945862	5.2526	5.40941	4.9148	5.19227	0.867516
P26370	UGA3	Transcriptional activator protein UGA3	4	5.08296	4.61336	5.27733	4.99122	4.67045	4.43678	4.6218	4.57634	0.916879	5.60819	5.04992	4.38076	5.01296	1.00436	4.91423	5.36722	5.2377	5.17305	1.03643
P40318	SSM4	ERAD-associated E3 ubiquitin-protein ligase DOA10	28	5.76737	5.23603	5.00545	5.33628	4.93504	4.89155	4.85329	4.89329	0.916985	5.38859	5.08629	5.15931	5.2114	0.976597	5.97286	5.82432	6.45469	6.08396	1.14011
P33895	NUF2	Kinetochore protein NUF2	7	6.0838	5.85935	5.49936	5.81417	5.10081	5.70493	5.18957	5.33177	0.91703	5.15606	5.07232	5.50123	5.2432	0.901797	5.08538	5.55715	5.66316	5.43523	0.934825
P26364	ADK2	GTP:AMP phosphotransferase, mitochondrial	3	4.66744	4.31142	3.85886	4.27924	3.17571	3.62827	4.96956	3.92451	0.917105	4.55391	5.47934	4.55594	4.86306	1.13643	6.27246	6.07364	9.02914	7.12508	1.66503
P05738	RPL9A	60S ribosomal protein L9-A	320	6.23395	5.63021	5.62744	5.83053	5.44461	5.25881	5.33954	5.34765	0.917181	5.95828	5.69568	5.53186	5.72861	0.982518	5.28986	5.29896	5.33856	5.30913	0.910573
P53924	DMA2	E3 ubiquitin-protein ligase DMA2	4	6.72924	5.67971	5.56673	5.99189	5.718	5.3012	5.46874	5.49598	0.917236	6.67936	6.05526	5.03617	5.9236	0.988602	4.85416	5.18759	5.33275	5.12483	0.855294
O94742	SEM1	26S proteasome complex subunit SEM1	4	4.60679	6.2868	6.21115	5.70158	4.76516	5.56266	5.36316	5.23033	0.917347	6.50248	6.37888	6.6465	6.50929	1.14166	4.86885	4.50892	5.68069	5.01949	0.880368
Q03778	FMN1	Riboflavin kinase	8	5.84368	5.80245	5.93019	5.85877	5.42361	5.67795	5.02339	5.37498	0.917425	5.81825	5.37678	5.56325	5.58609	0.953458	5.84846	6.13991	5.76017	5.91618	1.0098
Q01896	ENA2	Sodium transport ATPase 2	3	7.00806	5.89056	5.82799	6.2422	5.65876	5.56399	5.95967	5.72747	0.91754	5.98205	5.95748	5.78351	5.90768	0.946409	4.87028	6.29313	5.74336	5.63559	0.902821
P39936	TIF4632	Eukaryotic initiation factor 4F subunit p130	65	6.58262	6.28724	6.33338	6.40108	5.96958	5.86888	5.7816	5.87335	0.917557	6.53795	5.91392	5.89887	6.11691	0.955606	5.30598	4.9218	5.1472	5.12499	0.800645
P40986	CDC1	Cell division control protein 1	22	5.35698	5.21844	5.42253	5.33265	4.77022	4.96298	4.94649	4.89323	0.917598	5.47045	4.90384	5.15801	5.17743	0.970893	6.17548	6.02835	6.32459	6.17614	1.15817
P38064	MRPL16	54S ribosomal protein L16, mitochondrial	3	7.11118	5.366	5.6102	6.02913	5.72868	5.8064	5.06189	5.53232	0.917599	6.42052	6.09263	5.87388	6.12901	1.01657	4.74636	4.61753	4.52655	4.63015	0.767963
Q07950	YEH2	Sterol esterase 2	7	6.35396	5.88844	6.10114	6.11451	5.56208	5.6248	5.64694	5.61127	0.917697	6.34358	6.22142	5.96758	6.17753	1.01031	5.41958	5.6008	5.74725	5.58921	0.914089
Q03957	CTK1	CTD kinase subunit alpha	11	5.93416	5.68743	5.87962	5.83374	5.42731	5.36	5.27429	5.35387	0.917742	5.81679	5.72886	5.49015	5.6786	0.973407	5.32053	5.32206	5.59616	5.41292	0.927864
Q03654	CEF1	Pre-mRNA-splicing factor CEF1	5	5.48771	5.36488	6.11098	5.65452	5.10985	5.26516	5.19382	5.18961	0.91778	5.74558	5.62682	5.25436	5.54225	0.980145	5.31898	5.32157	5.82908	5.48988	0.970882
P38723	COS8	Protein COS8	11	4.90761	4.6419	5.03416	4.86122	4.45678	4.2222	4.70769	4.46222	0.917922	4.75406	4.97157	4.72596	4.8172	0.990943	6.27286	7.02996	8.4011	7.23464	1.48823
P38175	MRP21	37S ribosomal protein MRP21, mitochondrial	3	5.39115	5.59549	6.41876	5.8018	5.02278	5.17708	5.77699	5.32562	0.917925	5.37383	5.09206	4.99867	5.15485	0.888492	5.87095	6.01455	6.18805	6.02452	1.03839
P32892	DRS1	ATP-dependent RNA helicase DRS1	55	6.61793	6.31663	6.1633	6.36595	6.14026	5.78602	5.60726	5.84451	0.918089	6.66797	6.05963	5.96538	6.23099	0.9788	4.37426	3.99732	4.05798	4.14319	0.650835
P53088	NCS6	Cytoplasmic tRNA 2-thiolation protein 1	6	5.73403	5.59046	5.91662	5.74704	5.24524	5.3886	5.19561	5.27648	0.918122	6.19423	5.64916	5.5908	5.8114	1.0112	5.42315	5.01492	4.97745	5.13851	0.894114
P52867	PMT5	Dolichyl-phosphate-mannose--protein mannosyltransferase 5	3	5.92682	5.43529	5.08628	5.4828	4.89434	4.96685	5.24047	5.03389	0.918124	4.71553	5.11373	5.11798	4.98241	0.908736	6.33999	6.22024	7.96559	6.84194	1.24789
P39107	MNN9	Mannan polymerase complexes subunit MNN9	25	6.49743	6.1049	6.1709	6.25774	5.76439	5.65977	5.81239	5.74552	0.918145	6.41083	5.76114	5.59921	5.92373	0.946623	5.39153	5.44258	5.54837	5.46083	0.872651
P28004	PRP45	Pre-mRNA-processing protein 45	3	6.21022	5.29252	5.8564	5.78638	5.21687	5.19278	5.52947	5.31304	0.918198	6.05291	5.09964	5.43428	5.52894	0.95551	5.71542	5.19977	5.33271	5.41597	0.935985
Q02354	UTP6	U3 small nucleolar RNA-associated protein 6	36	5.76209	5.37308	5.13002	5.42173	5.19773	4.83259	4.90544	4.97859	0.918265	5.60193	5.22847	5.14459	5.325	0.982158	4.67608	4.55597	4.85061	4.69422	0.865816
Q07508	LUC7	Protein LUC7	12	5.61508	5.3222	5.5081	5.48179	5.04341	4.74287	5.3154	5.03389	0.918293	5.57596	5.11662	5.2358	5.30946	0.968563	5.80171	5.22487	5.5789	5.53516	1.00974
P25626	IMG1	54S ribosomal protein IMG1, mitochondrial	8	6.17353	5.47359	5.45701	5.70138	5.38535	5.02209	5.30032	5.23592	0.918361	6.09333	5.38897	5.58741	5.6899	0.997988	5.48958	5.77945	5.3981	5.55571	0.974451
P04161	ADE8	Phosphoribosylglycinamide formyltransferase	36	6.40992	5.80083	5.64422	5.95166	5.47008	5.39541	5.53191	5.4658	0.918366	5.67757	5.64531	5.45442	5.59243	0.939643	5.48402	5.50191	5.05258	5.34617	0.898266
P39110	CIN4	GTP-binding protein CIN4	4	6.70822	6.39311	5.38674	6.16269	5.20615	6.29349	5.47956	5.65973	0.918387	6.48772	5.69403	5.26331	5.81502	0.943585	4.55967	5.12277	5.34771	5.01005	0.812965
P32524	PRP21	Pre-mRNA-splicing factor PRP21	17	5.63189	5.40527	5.63986	5.55901	5.17895	4.93489	5.20299	5.10561	0.918439	5.57118	5.57856	5.16711	5.43895	0.978403	5.34732	5.25022	5.77854	5.45869	0.981955
P38226	CST26	2-acyl-1-lysophosphatidylinositol acyltransferase	15	6.40669	6.22513	6.22176	6.28453	5.58358	5.88615	5.85031	5.77335	0.918661	6.05731	5.99719	5.96037	6.00496	0.955515	5.66622	5.61121	5.63884	5.63876	0.897244
Q04772	IRC21	Increased recombination centers protein 21	15	5.93735	5.78159	5.84158	5.85351	5.32767	5.39111	5.41369	5.37749	0.918678	5.87954	5.75035	5.38288	5.67092	0.968808	5.48587	5.41032	5.51341	5.46987	0.93446
Q06152	YLR271W	Uncharacterized protein YLR271W	3	5.41932	6.44467	5.73135	5.86511	5.17128	5.12804	5.8686	5.38931	0.918875	5.59737	4.39419	6.0332	5.34159	0.910739	5.02476	5.40693	5.83879	5.42349	0.924704
P18409	MDM10	Mitochondrial distribution and morphology protein 10	10	5.81945	5.47637	5.99082	5.76221	5.30621	5.30551	5.27288	5.29487	0.918895	5.61706	5.14999	5.33817	5.36841	0.931657	5.40924	5.77999	5.7893	5.65951	0.982176
P40015	ISC1	Inositol phosphosphingolipids phospholipase C	9	5.77462	5.66435	5.22812	5.5557	4.96902	5.10254	5.24466	5.10541	0.91895	5.99738	5.11055	5.1354	5.41444	0.974575	4.34713	4.45282	4.70626	4.50207	0.810352
P53197	CDH1	APC/C activator protein CDH1	2	5.11403	5.43207	6.0548	5.53363	4.22214	5.38998	5.64423	5.08545	0.919007	5.63149	5.55079	5.72933	5.6372	1.01872	5.94839	6.43113	6.90713	6.42888	1.16178
P29478	SEC65	Signal recognition particle subunit SEC65	30	5.78655	5.23897	5.12823	5.38458	5.02147	4.86648	4.95786	4.9486	0.919032	5.23537	5.22803	5.04667	5.17002	0.960153	5.95442	5.66294	5.90175	5.8397	1.08452
P36160	RPF2	Ribosome biogenesis protein RPF2	24	6.54187	5.89663	6.09615	6.17822	5.78004	5.66769	5.58675	5.67816	0.919061	6.3531	6.34303	5.92865	6.20826	1.00486	5.15456	4.75201	5.03941	4.98199	0.80638
P32839	BCS1	Mitochondrial chaperone BCS1	6	6.03717	6.01337	6.00745	6.01933	5.56739	5.53087	5.49926	5.53251	0.919123	6.12125	6.18576	5.95223	6.08641	1.01114	5.43231	5.32965	5.52898	5.43031	0.902146
P53982	IDP3	Isocitrate dehydrogenase [NADP]	10	5.33924	5.72808	6.22006	5.76246	5.28812	5.26277	5.34042	5.2971	0.919243	6.1001	5.3907	5.62411	5.70497	0.990023	5.00074	4.80313	4.31267	4.70551	0.816581
P32896	PDC2	Protein PDC2	21	6.16113	5.98928	6.38977	6.18006	5.69777	5.71319	5.63288	5.68128	0.919292	6.91115	5.94732	5.94909	6.26919	1.01442	4.62143	4.45322	4.59447	4.55637	0.73727
P0CX31	RPS24A	40S ribosomal protein S24-A	107	6.44775	5.68948	5.65951	5.93225	5.51687	5.31335	5.53155	5.45392	0.919369	5.77097	5.66313	5.2639	5.566	0.938262	5.51894	5.25876	5.23262	5.33677	0.899621
P11633	NHP6B	Non-histone chromosomal protein 6B	7	5.24921	5.0226	5.15183	5.14121	4.8027	4.59856	4.77986	4.72704	0.919441	5.26032	4.80779	4.44082	4.83631	0.940694	6.0251	5.79384	6.85971	6.22622	1.21104
P39967	UBP9	Ubiquitin carboxyl-terminal hydrolase 9	2	6.2667	6.18405	5.15359	5.86811	5.44848	5.17611	5.56165	5.39541	0.919446	5.70717	4.85398	5.7719	5.44435	0.927785	4.85361	4.69746	5.19153	4.9142	0.837441
P46988	PFD1	Prefoldin subunit 1	10	5.96169	6.02896	6.0587	6.01645	5.35054	5.5448	5.70236	5.53257	0.919573	6.39965	6.16411	5.80543	6.12306	1.01772	5.40768	4.84914	5.18214	5.14632	0.855375
P12866	STE6	Alpha-factor-transporting ATPase	3	5.02528	4.21908	5.49519	4.91318	4.89982	4.36027	4.29408	4.51806	0.919578	4.54348	4.64674	5.81866	5.00296	1.01827	7.05067	7.76544	10.134	8.3167	1.69273
P38805	RPF1	Ribosome production factor 1	8	6.47681	5.37705	5.37727	5.74371	5.75432	5.14739	4.94486	5.28219	0.919648	5.58357	5.87226	5.02077	5.4922	0.956211	5.34983	5.04063	6.56806	5.65284	0.984179
P36000	APL2	AP-1 complex subunit beta-1	56	5.93276	5.58584	5.8805	5.7997	5.32353	5.34473	5.3349	5.33439	0.919769	6.03911	5.55878	5.54889	5.71559	0.985498	5.10051	4.74466	4.87249	4.90589	0.845886
Q06011	ECM19	Protein ECM19	2	5.90451	6.22634	6.20274	6.1112	6.5389	5.15251	5.17251	5.62131	0.919837	6.41154	6.51428	7.33687	6.75423	1.10522	5.94247	4.52189	5.78184	5.4154	0.886144
P43560	LAM5	Membrane-anchored lipid-binding protein LAM5	16	5.52768	5.87119	5.97933	5.79273	5.38215	5.36773	5.23586	5.32858	0.919873	5.69568	5.34197	5.78542	5.60769	0.968056	5.41587	5.32406	5.42891	5.38961	0.930409
P38339	RGD1	RHO GTPase-activating protein RGD1	25	6.14419	5.81304	6.03095	5.99606	5.51052	5.46921	5.56786	5.51586	0.919915	6.45184	5.82715	5.77374	6.01758	1.00359	4.75848	4.57849	4.78745	4.70814	0.785206
P20676	NUP1	Nucleoporin NUP1	59	6.0837	5.76667	5.763	5.87112	5.47599	5.37438	5.35423	5.40153	0.920017	5.9008	5.4306	5.48582	5.60574	0.954799	5.34723	5.21821	5.43138	5.33227	0.90822
Q12442	IZH2	ADIPOR-like receptor IZH2	6	5.48779	5.39776	4.97358	5.28638	5.20754	4.88289	4.50057	4.86367	0.920038	5.21369	5.02662	5.06917	5.10316	0.965342	6.63137	6.5071	8.21591	7.11813	1.3465
P25357	SNT1	Probable DNA-binding protein SNT1	21	6.2393	5.98033	5.55419	5.92461	5.1901	5.63677	5.52622	5.45103	0.920066	5.89438	5.60778	5.65968	5.72061	0.965568	5.97639	5.72477	6.19896	5.96671	1.00711
Q99207	NOP14	Nucleolar complex protein 14	45	6.28239	5.9479	5.79159	6.00729	5.64305	5.49595	5.44344	5.52748	0.920128	6.05392	5.66959	5.60253	5.77535	0.961389	5.17684	5.03697	5.14122	5.11834	0.852022
P53843	IST1	Vacuolar protein sorting-associated protein IST1	26	6.59544	6.17089	6.11645	6.29426	5.72327	5.64902	6.00274	5.79168	0.920152	6.34207	5.50137	5.82459	5.88934	0.935669	5.99393	5.81007	5.84182	5.88194	0.934493
P38144	ISW1	ISWI chromatin-remodeling complex ATPase ISW1	114	6.53977	6.09561	6.07128	6.23555	5.86987	5.72757	5.6158	5.73775	0.920166	6.50899	6.06123	5.87808	6.14943	0.986189	4.93153	4.70736	4.71131	4.7834	0.767117
Q02767	VPS28	Vacuolar protein sorting-associated protein 28	3	5.49206	5.43843	4.82004	5.25018	4.84975	4.75049	4.89511	4.83178	0.920309	4.76655	5.2284	5.06302	5.01932	0.956029	5.56966	6.06846	6.492	6.04337	1.15108
P53257	TPC1	Mitochondrial thiamine pyrophosphate carrier 1	1	5.88438	5.57414	6.08947	5.84933	5.58841	5.48355	5.07962	5.38386	0.920423	5.69354	6.60699	7.35773	6.55275	1.12026	4.42026	3.88434	4.04983	4.11814	0.704037
Q03761	TAF12	Transcription initiation factor TFIID subunit 12	25	5.91417	5.94977	6.09025	5.98473	5.571	5.46168	5.49295	5.50854	0.920433	6.06436	5.77564	5.63529	5.8251	0.973327	4.85076	4.77186	5.04378	4.8888	0.816879
P02406	RPL28	60S ribosomal protein L28	130	6.12267	5.5659	5.71498	5.80118	5.28804	5.37245	5.35863	5.33971	0.920451	5.89754	5.38703	4.98628	5.42362	0.934916	5.45016	4.9967	5.08169	5.17618	0.892263
P53735	ZRG17	Protein ZRG17	6	6.00241	5.73126	5.4882	5.74062	4.88645	5.61531	5.35166	5.28447	0.92054	5.68531	5.3206	4.99725	5.33439	0.929235	5.38221	5.7634	5.67105	5.60555	0.976471
Q12340	YRM1	Zinc finger transcription factor YRM1	2	6.21545	6.31546	5.47817	6.00303	5.37102	6.17538	5.03197	5.52612	0.920556	5.57115	4.96711	5.05173	5.19666	0.865674	5.4106	5.78861	5.24294	5.48072	0.912992
P38792	RRP4	Exosome complex component RRP4	14	6.27588	5.60046	6.22889	6.03508	5.45136	5.32794	5.8877	5.55567	0.920563	5.91932	5.84324	5.47327	5.74528	0.951981	5.23584	5.02912	4.91047	5.05848	0.838179
Q05518	PAL1	Protein PAL1	27	5.90769	5.7754	5.90408	5.86239	5.39478	5.45076	5.34604	5.39719	0.920647	5.74256	5.81431	5.75655	5.77114	0.984435	5.19041	5.3852	5.58824	5.38795	0.919071
P39744	NOC2	Nucleolar complex protein 2	70	6.25914	5.73626	5.69184	5.89575	5.54679	5.38512	5.35266	5.42819	0.920696	6.16504	5.68675	5.57465	5.80881	0.985255	4.62158	4.41093	4.5417	4.52474	0.767458
Q12233	ATP20	ATP synthase subunit g, mitochondrial	22	5.00315	5.06148	5.01542	5.02668	4.55305	4.62179	4.70931	4.62805	0.920697	4.8671	4.39229	4.63908	4.63282	0.921646	5.11826	4.95792	4.49768	4.85795	0.966433
P38929	PMC1	Calcium-transporting ATPase 2	48	6.48442	6.41822	6.68919	6.53061	5.69759	6.13819	6.20586	6.01388	0.920876	6.60214	5.9804	6.32295	6.30183	0.964968	4.57395	4.5148	4.62082	4.56986	0.69976
P47111	VPS55	Vacuolar protein sorting-associated protein 55	1	5.54741	5.49891	5.48179	5.50937	5.35513	4.40025	5.46667	5.07402	0.920979	5.37489	5.42543	6.51265	5.77099	1.04749	6.73796	6.80022	5.85358	6.46392	1.17326
P13433	RPO41	DNA-directed RNA polymerase, mitochondrial	29	5.67572	5.60852	5.83787	5.70737	5.36879	5.23509	5.16566	5.25651	0.921004	5.55586	5.60487	5.63725	5.59933	0.98107	6.08273	6.0376	6.63602	6.25212	1.09545
Q03702	CCE1	Cruciform cutting endonuclease 1, mitochondrial	4	6.01663	5.6396	6.16327	5.93983	5.75435	5.47952	5.17872	5.47086	0.921047	6.17923	5.45973	5.50871	5.71589	0.962298	4.39303	4.23663	4.78864	4.47277	0.753012
Q06109	RRG8	Required for respiratory growth protein 8, mitochondrial	3	5.46802	6.03988	5.16801	5.55864	5.46703	4.82164	5.07178	5.12015	0.921116	5.17075	4.37122	4.93824	4.82674	0.868331	5.22129	5.37956	5.42832	5.34306	0.961217
P34087	RPB7	DNA-directed RNA polymerase II subunit RPB7	15	6.33996	5.68872	5.9708	5.99983	5.4901	5.5218	5.56941	5.5271	0.921211	6.38206	5.78347	5.47461	5.88005	0.980036	5.1626	5.00138	5.14172	5.1019	0.850341
P53337	ERV29	ER-derived vesicles protein ERV29	42	6.07085	5.5108	5.85843	5.81336	5.27011	5.40417	5.39182	5.35537	0.921217	6.3335	5.56536	5.62982	5.84289	1.00508	5.74489	5.23764	5.7714	5.58464	0.960657
P08456	CHO1	CDP-diacylglycerol--serine O-phosphatidyltransferase	4	6.72619	5.71967	5.74157	6.06248	5.91346	5.76346	5.07782	5.58491	0.921226	6.23579	5.64902	4.77757	5.55413	0.916148	5.15157	4.91082	4.60178	4.88806	0.80628
P43602	ROG3	Protein ROG3	4	5.84214	6.66453	6.60644	6.37104	5.3576	5.80588	6.44568	5.86972	0.921313	6.85314	5.91022	6.17234	6.3119	0.990718	5.05048	5.1322	5.17201	5.11823	0.803359
P17119	KAR3	Kinesin-like protein KAR3	5	5.67836	5.66467	5.60042	5.64782	5.30524	5.30372	5.00248	5.20381	0.921385	5.44882	5.41948	5.32802	5.39877	0.955904	4.48115	5.01235	5.41917	4.97089	0.880144
Q05948	YLR225C	Uncharacterized SVF1-like protein YLR225C	47	5.80021	5.31599	5.82711	5.64777	5.12788	5.31668	5.16887	5.20448	0.92151	6.30196	5.45029	5.27941	5.67722	1.00521	4.22265	4.12455	3.96327	4.10349	0.726568
P32580	SUV3	ATP-dependent RNA helicase SUV3, mitochondrial	10	6.42202	5.66189	6.03093	6.03828	5.4588	5.42137	5.81301	5.56439	0.92152	6.01046	5.85262	5.65215	5.83841	0.9669	5.81697	5.49674	5.72543	5.67971	0.940618
P27801	PEP3	Vacuolar membrane protein PEP3	29	5.93283	5.77244	5.82233	5.84253	5.43073	5.33673	5.38514	5.3842	0.921552	5.63378	5.51435	5.65456	5.6009	0.958642	5.33421	5.25027	5.51361	5.36603	0.918442
P32792	YSC83	UPF0744 protein YSC83	12	5.84943	5.44589	5.41508	5.57013	5.28971	5.04581	5.06488	5.13347	0.921606	5.58946	5.32549	5.68228	5.53241	0.993228	5.53904	4.97563	5.49878	5.33782	0.958292
Q06151	DCS1	m7GpppX diphosphatase	86	5.43468	5.84487	5.76605	5.68187	5.16286	5.38111	5.17082	5.23826	0.921926	5.77838	5.17993	5.52782	5.49538	0.967178	5.02073	4.99294	4.98071	4.99813	0.879663
Q3E705	EFG1	rRNA-processing protein EFG1	16	6.31579	5.90839	5.45673	5.89364	5.58382	5.24035	5.47635	5.43351	0.921928	5.37812	5.34114	5.27885	5.3327	0.904824	5.85541	6.00865	6.47254	6.1122	1.03708
P43596	IOC3	ISWI one complex protein 3	29	6.4062	6.19731	5.90922	6.17091	5.78668	5.56179	5.71936	5.68928	0.921951	6.1412	5.82557	5.91039	5.95905	0.965668	5.74449	5.66011	5.45833	5.62098	0.910883
P38887	YHR202W	Uncharacterized protein YHR202W	8	6.39996	6.73644	5.94518	6.36053	5.63231	5.83392	6.12682	5.86435	0.921991	6.17178	6.06163	6.17327	6.13556	0.964631	5.39156	5.10341	5.73254	5.40917	0.850428
P53010	PAN2	PAN2-PAN3 deadenylation complex catalytic subunit PAN2	21	6.22069	5.99569	6.14176	6.11938	5.5801	5.78245	5.56357	5.64204	0.921995	6.10939	5.87839	5.80156	5.92978	0.969016	5.46868	5.46699	5.40704	5.44757	0.890216
Q12123	DCS2	Inactive diphosphatase DCS2	39	4.21816	4.92722	4.57471	4.57336	4.24319	4.19637	4.21075	4.21677	0.922028	4.03852	3.77921	4.03328	3.95034	0.863771	6.53436	6.70085	7.48985	6.90835	1.51056
Q03028	ODC1	Mitochondrial 2-oxodicarboxylate carrier 1	11	6.14304	6.42587	6.40914	6.32602	5.55815	6.05887	5.88178	5.83293	0.922055	6.5094	5.58589	5.63805	5.91111	0.934413	4.49839	4.52125	4.06695	4.3622	0.689565
P40168	YNL195C	Uncharacterized protein YNL195C	3	5.42064	5.26293	4.84348	5.17568	4.55061	4.93693	4.82964	4.77239	0.92208	5.6902	5.35253	4.82558	5.28944	1.02198	6.01166	5.45147	5.91705	5.79339	1.11935
Q12200	NCR1	NPC intracellular sterol transporter 1-related protein 1	30	6.49924	6.19635	6.04071	6.24543	5.61159	5.97589	5.68895	5.75881	0.922083	6.01103	5.74139	5.87335	5.87526	0.940728	5.93897	5.71449	5.75833	5.80393	0.929308
P38206	RFT1	Oligosaccharide translocation protein RFT1	7	6.55178	5.52125	5.99651	6.02318	5.35311	5.84761	5.46152	5.55408	0.922118	6.36241	5.91265	5.77554	6.01687	0.998952	4.77721	4.82248	4.74433	4.78134	0.793823
Q92316	OST5	Dolichyl-diphosphooligosaccharide--protein glycosyltransferase subunit OST5	5	6.50307	6.253	6.75188	6.50265	6.06004	5.93685	5.99222	5.99637	0.922143	6.39699	5.87088	6.17481	6.14756	0.945393	4.46623	4.9859	4.73025	4.72746	0.727005
P53083	MDM34	Mitochondrial distribution and morphology protein 34	1	3.06829	2.80538	3.45813	3.1106	2.9198	2.6774	3.00833	2.86851	0.922173	3.38095	2.23325	3.08018	2.89813	0.931694	5.54563	9.49196	8.22126	7.75295	2.49243
P22007	RAM1	Protein farnesyltransferase subunit beta	9	6.3965	6.09851	6.52043	6.33848	6.16449	5.69693	5.6744	5.84527	0.922188	6.6236	5.84218	5.70093	6.05557	0.955366	5.06074	4.85625	4.88493	4.93397	0.778416
Q08826	SNX3	Sorting nexin-3	10	5.89685	6.02067	5.52322	5.81358	5.31456	5.37798	5.39187	5.36147	0.922232	5.91458	5.4806	5.15603	5.51707	0.948997	6.02282	5.75027	6.15749	5.97686	1.02809
P53917	FAR11	Factor arrest protein 11	14	5.65013	5.32663	5.28024	5.419	4.87692	4.99129	5.12468	4.99763	0.922242	5.40713	5.11108	5.0108	5.17634	0.95522	4.9764	4.8846	4.57799	4.813	0.888171
P37297	STT4	Phosphatidylinositol 4-kinase STT4	62	6.0286	5.68792	5.91047	5.87566	5.53974	5.25165	5.46548	5.41896	0.922271	5.99329	5.635	5.75155	5.79328	0.985979	5.43995	5.28181	5.59803	5.43993	0.925841
P21339	MSB1	Morphogenesis-related protein MSB1	15	6.45373	6.10881	5.87936	6.1473	5.74249	5.44895	5.81824	5.66989	0.922339	6.06378	5.9414	5.86723	5.95747	0.96912	4.83716	4.95235	5.14546	4.97832	0.809839
Q02792	RAT1	5'-3' exoribonuclease 2	34	6.09703	5.66028	5.76395	5.84042	5.46867	5.33789	5.35486	5.38714	0.922389	6.14141	5.47755	5.6164	5.74512	0.983683	5.01363	4.82419	4.9223	4.92004	0.842412
P32500	NDC1	Nucleoporin NDC1	25	6.42022	5.83628	5.78175	6.01275	5.68613	5.5615	5.39118	5.54627	0.922418	5.96972	5.65686	5.60079	5.74246	0.955047	5.54492	5.48084	5.31889	5.44822	0.906111
P26321	RPL5	60S ribosomal protein L5	151	6.19527	5.73849	5.62552	5.85309	5.44514	5.31479	5.43908	5.39967	0.922533	5.60786	5.56614	5.35632	5.51011	0.941401	5.5608	5.41872	5.3853	5.45494	0.931976
P41812	POP1	Ribonucleases P/MRP protein subunit POP1	24	6.37339	6.47459	6.4528	6.43359	5.95074	5.88209	5.97281	5.93521	0.922535	5.85531	5.88284	5.8461	5.86142	0.911064	5.20456	5.00318	5.20232	5.13669	0.798416
P39952	OXA1	Mitochondrial inner membrane protein OXA1	10	6.05003	6.16229	6.59585	6.26939	5.7907	5.63966	5.92323	5.78453	0.922662	7.19076	6.01862	5.45993	6.2231	0.992617	4.87594	4.69579	4.70997	4.76057	0.759335
P45818	ROK1	ATP-dependent RNA helicase ROK1	35	5.879	5.1063	4.82338	5.26956	4.97355	4.78712	4.82587	4.86218	0.922692	5.22932	5.2956	4.90641	5.14378	0.97613	6.15768	5.82727	6.72707	6.23734	1.18365
P07271	PIF1	ATP-dependent DNA helicase PIF1	1	6.23223	5.98661	6.05312	6.09065	5.39774	5.64859	5.81427	5.6202	0.922758	6.03501	5.13487	5.59065	5.58684	0.917281	5.39157	5.58317	5.62483	5.53319	0.908472
Q05900	YHC1	U1 small nuclear ribonucleoprotein C	1	5.855	5.93872	5.68442	5.82605	5.01863	5.53737	5.57221	5.37607	0.922765	5.57376	5.17441	5.5876	5.44526	0.93464	5.13876	5.6954	5.57668	5.47028	0.938935
P39706	SWD1	COMPASS component SWD1	1	5.83548	4.97412	4.84381	5.2178	4.82207	4.60657	5.01626	4.81497	0.922796	5.8449	5.07754	4.38443	5.10229	0.977862	5.52839	5.96327	6.90576	6.13247	1.1753
Q01855	RPS15	40S ribosomal protein S15	229	6.00081	5.41405	5.84892	5.75459	5.32796	5.22417	5.38011	5.31075	0.922871	6.13485	5.86172	5.36933	5.78863	1.00592	5.49076	5.20286	5.4732	5.38894	0.936459
P32832	NPL6	Chromatin structure-remodeling complex subunit RSC7	32	5.49764	5.98738	5.59616	5.69373	5.07926	5.43716	5.24815	5.25486	0.92292	5.74068	5.44123	5.70658	5.6295	0.988719	5.09545	4.82984	4.95005	4.95845	0.870861
Q06211	MMS1	E3 ubiquitin-protein ligase linker protein MMS1	8	6.00008	5.35954	5.48689	5.6155	5.40149	5.09876	5.04781	5.18269	0.922925	5.9347	5.38908	5.17452	5.49943	0.97933	5.43417	4.78288	5.4494	5.22215	0.929952
P10862	RAD18	Postreplication repair E3 ubiquitin-protein ligase RAD18	1	3.97561	6.45529	5.18455	5.20515	4.9222	4.29256	5.19743	4.80406	0.922944	5.42188	6.42137	4.8198	5.55435	1.06709	5.02723	3.32481	6.93136	5.09447	0.978736
Q06709	REH1	Cytoplasmic 60S subunit biogenesis factor REH1	25	6.20491	5.76478	5.90041	5.9567	5.5337	5.4429	5.51861	5.4984	0.923062	6.0936	5.44483	5.28018	5.6062	0.941159	5.79351	5.67412	5.62449	5.69737	0.956465
P50110	SAM37	Sorting assembly machinery 37 kDa subunit	11	5.82386	5.55558	5.30599	5.56181	5.16067	5.12636	5.11555	5.13419	0.923116	5.35035	5.49912	5.30509	5.38485	0.968184	6.06552	5.86299	6.29452	6.07434	1.09215
Q08001	LAM6	Membrane-anchored lipid-binding protein LAM6	13	6.3362	5.6939	6.18992	6.07334	5.65058	5.5235	5.64561	5.60656	0.923143	5.97753	5.83741	5.68752	5.83415	0.960617	5.47417	5.25344	5.88947	5.53903	0.912023
P46971	PMT4	Dolichyl-phosphate-mannose--protein mannosyltransferase 4	49	6.47243	6.11048	6.07811	6.22034	5.70615	5.7951	5.72659	5.74261	0.923199	6.45458	6.02875	5.90386	6.12906	0.985326	5.2764	5.07251	5.29173	5.21355	0.838145
Q07541	EXP1	ER export of PMA1 protein 1	8	5.94656	6.20819	6.37703	6.17726	5.33435	5.98892	5.78539	5.70289	0.923207	6.59867	6.52783	6.26424	6.46358	1.04635	4.89675	4.78233	5.15833	4.9458	0.800647
P32569	SRB4	Mediator of RNA polymerase II transcription subunit 17	17	5.83571	5.36755	5.03893	5.41406	5.06958	4.89174	5.03398	4.99843	0.923231	5.1848	5.20813	5.41896	5.27063	0.973507	5.60551	5.47399	5.49874	5.52608	1.02069
P40518	ARC15	Actin-related protein 2/3 complex subunit 5	11	5.63513	6.03054	6.05875	5.90814	4.98982	5.64935	5.72617	5.45511	0.923322	6.55552	5.84643	5.73593	6.04596	1.02333	4.36243	3.95596	4.40617	4.24152	0.717911
P18239	PET9	ADP,ATP carrier protein 2	236	5.39604	5.42967	5.51708	5.4476	4.95891	5.01309	5.11792	5.02997	0.923338	5.6462	4.96763	5.05257	5.22213	0.958612	5.05429	4.92016	4.7757	4.91672	0.902548
P13587	ENA1	Sodium transport ATPase 1	53	6.5366	6.36196	6.41293	6.43716	5.95048	5.96205	5.91901	5.94385	0.923364	6.22353	6.44812	6.10019	6.25728	0.972055	4.34506	4.18545	4.50196	4.34416	0.674856
P45976	FIP1	Pre-mRNA polyadenylation factor FIP1	4	5.82486	6.36443	6.20303	6.13077	5.57814	5.63797	5.76705	5.66105	0.923383	5.00696	5.57712	6.42158	5.66855	0.924607	5.17358	5.4685	6.309	5.65036	0.921639
P49573	CTR1	Copper transport protein CTR1	16	6.50336	6.10901	5.82278	6.14505	6.00703	5.43998	5.57595	5.67432	0.923397	5.72484	5.7488	5.94341	5.80568	0.944774	5.58107	5.91054	5.85354	5.78172	0.940874
P18852	STE18	Guanine nucleotide-binding protein subunit gamma	4	6.00859	6.47173	5.90755	6.12929	6.10902	5.64267	5.22774	5.65981	0.923404	6.00248	5.66963	6.23591	5.96934	0.973904	5.8286	5.85627	5.87222	5.85236	0.954819
Q03327	UGO1	Mitochondrial fusion and transport protein UGO1	19	5.89859	5.94293	5.71195	5.85116	5.33446	5.541	5.33444	5.4033	0.923458	6.12638	5.57341	6.10869	5.93616	1.01453	5.438	5.26122	5.47818	5.39247	0.921607
Q05024	TRI1	Protein TRI1	8	5.76871	5.56899	5.18986	5.50919	5.36949	4.95034	4.94421	5.08801	0.923551	5.47291	5.17892	5.01934	5.22372	0.948184	5.27487	5.20377	5.81092	5.42985	0.9856
P38166	SFT2	Protein transport protein SFT2	12	6.10347	5.55412	5.82154	5.82638	5.45041	5.28464	5.40815	5.38107	0.92357	6.0096	5.72053	5.5497	5.75994	0.988598	5.2234	5.22241	5.36855	5.27145	0.904757
Q12432	EAF3	Chromatin modification-related protein EAF3	18	5.86885	5.81274	5.78071	5.82077	5.3524	5.25017	5.52523	5.37593	0.923578	6.00755	5.51619	5.73114	5.75163	0.988122	5.38865	5.40224	5.77704	5.52264	0.948783
P25046	ROX3	Mediator of RNA polymerase II transcription subunit 19	5	5.88025	5.95956	5.84044	5.89342	5.33516	5.59479	5.39973	5.44323	0.923611	6.41343	6.14732	5.95632	6.17236	1.04733	5.74687	4.69607	5.66677	5.3699	0.91117
P33204	ARC19	Actin-related protein 2/3 complex subunit 4	14	5.79655	5.44685	6.01144	5.75161	5.29587	5.19606	5.44566	5.31253	0.923659	5.95615	5.44516	5.54462	5.64864	0.982097	5.05351	5.13371	5.28426	5.15716	0.896646
Q12090	REX3	RNA exonuclease 3	4	7.01476	6.42991	5.26562	6.23676	7.58753	4.85329	4.84197	5.76093	0.923705	3.64828	4.5652	6.36745	4.86031	0.7793	5.85806	8.34334	6.70423	6.96854	1.11733
P48561	TRF5	Poly(A) RNA polymerase protein 1	5	5.7574	5.39072	4.90881	5.35231	5.19133	4.85053	4.79006	4.94397	0.923708	5.25579	5.09413	4.78496	5.04496	0.942576	5.18427	5.66863	6.10068	5.65119	1.05584
P36115	IRS4	Increased rDNA silencing protein 4	4	5.43471	6.13452	5.90484	5.82469	5.61075	5.17237	5.35959	5.3809	0.923809	6.27295	6.66609	5.62812	6.18905	1.06255	4.86689	4.65639	6.2159	5.24639	0.900716
Q04599	MRPL1	54S ribosomal protein L1, mitochondrial	21	5.58569	5.3645	5.2947	5.41496	4.99423	4.91477	5.09848	5.00249	0.923828	5.5687	5.27513	5.42416	5.42266	1.00142	5.72428	5.50514	6.02609	5.75184	1.06221
P89105	CTR9	RNA polymerase-associated protein CTR9	89	6.30137	5.79715	5.97052	6.02301	5.6634	5.54616	5.48421	5.56459	0.923888	6.26943	5.8294	5.6866	5.92848	0.984304	5.0543	4.8599	4.95401	4.95607	0.822856
Q06625	GDB1	Glycogen debranching enzyme	67	4.93536	5.44323	5.27707	5.21855	4.69646	4.85514	4.91344	4.82168	0.92395	5.25561	4.33218	4.84346	4.81042	0.921791	6.25712	6.07401	6.10001	6.14371	1.17728
P36106	BYE1	Transcription factor BYE1	12	4.78056	5.0945	4.62789	4.83432	4.61501	4.28007	4.50676	4.46728	0.924077	4.73493	4.72212	4.67383	4.71029	0.974345	5.68248	6.03994	6.89764	6.20669	1.28388
Q12434	RDI1	Rho GDP-dissociation inhibitor	35	6.28863	5.89844	6.07543	6.0875	5.54735	5.63714	5.69602	5.62684	0.924326	6.41011	6.03248	5.92829	6.12363	1.00593	5.63047	5.21436	5.67015	5.50499	0.904311
P40347	LTP1	Low molecular weight phosphotyrosine protein phosphatase	20	6.59614	6.94465	5.79333	6.44471	5.45893	6.59493	5.81825	5.95737	0.924382	6.11107	6.4277	6.86439	6.46772	1.00357	5.02422	4.73879	5.54666	5.10322	0.791847
P38833	YHR127W	Uncharacterized protein YHR127W	10	6.39817	5.99834	6.2897	6.22874	5.8167	5.65594	5.80124	5.75796	0.924419	6.28852	6.0933	5.94271	6.10818	0.980645	5.18348	5.06381	5.37244	5.20658	0.835896
P25036	YSP3	Subtilisin-like protease 3	5	5.56128	5.32864	5.33003	5.40665	4.91794	4.85339	5.22304	4.99812	0.92444	5.92584	4.74634	4.47806	5.05008	0.93405	7.4054	6.56053	8.03814	7.33469	1.35661
Q08966	PCL8	PHO85 cyclin-8	2	5.41023	6.29503	5.12659	5.61062	4.57679	5.99194	4.9915	5.18674	0.924452	5.08257	6.00293	5.59634	5.56061	0.991088	4.71135	5.39361	5.67233	5.2591	0.937347
P22224	SEC15	Exocyst complex component SEC15	34	5.67141	5.4448	5.68499	5.6004	5.16139	5.11936	5.25192	5.17756	0.924498	5.67245	5.4831	5.55476	5.5701	0.99459	5.59122	5.53484	5.71525	5.61377	1.00239
P32179	MET22	3'(2'),5'-bisphosphate nucleotidase	45	4.95883	4.7598	4.55267	4.7571	4.27542	4.49667	4.42216	4.39808	0.92453	4.773	4.73132	4.53734	4.68055	0.983909	6.06512	6.17379	6.10082	6.11324	1.28508
Q12504	RKM4	Ribosomal lysine N-methyltransferase 4	10	5.30673	5.21933	5.72633	5.41746	5.16543	4.92553	4.93499	5.00865	0.924538	5.65117	5.07137	5.02665	5.24973	0.969038	6.02378	6.03432	6.27652	6.11154	1.12812
P46992	YJL171C	Cell wall protein YJL171C	35	5.91325	5.83181	6.2623	6.00245	5.27586	5.58941	5.78354	5.5496	0.924556	6.42983	5.53276	5.73491	5.89917	0.982793	5.29391	5.11735	5.1031	5.17145	0.861557
P35176	CPR5	Peptidyl-prolyl cis-trans isomerase D	73	6.41332	7.60065	6.75234	6.9221	5.74668	7.15047	6.3025	6.39988	0.924558	7.27065	7.1155	7.69296	7.3597	1.06322	4.3284	3.33041	3.81975	3.82619	0.552749
P41318	LST8	Target of rapamycin complex subunit LST8	8	5.70044	5.26672	5.70343	5.55686	5.25177	5.09451	5.06725	5.13784	0.924594	5.96874	5.17395	5.0951	5.4126	0.974038	5.4369	5.60608	6.13945	5.72748	1.0307
P03965	CPA2	Carbamoyl-phosphate synthase arginine-specific large chain	257	4.12647	4.2076	4.11409	4.14939	3.62381	3.82925	4.05747	3.83684	0.924677	3.82095	3.9351	3.97383	3.90996	0.942298	8.16987	8.60355	7.90178	8.22507	1.98224
Q00816	REG1	Resistance to glucose repression protein 1	41	6.07388	6.05628	6.03913	6.05643	5.58692	5.63647	5.57802	5.60047	0.924715	6.15083	5.5012	5.68155	5.77786	0.954004	4.95851	4.7033	4.84762	4.83648	0.798569
P38958	PET100	Protein PET100, mitochondrial	5	5.16021	5.17183	5.82424	5.38543	5.31387	4.82612	4.80006	4.98002	0.924721	5.38303	4.96822	5.12947	5.16024	0.958186	5.80696	5.50239	5.78645	5.6986	1.05815
Q12465	RAX2	Bud site selection protein RAX2	9	6.27414	6.12286	5.72466	6.04055	5.53635	5.68709	5.53598	5.58647	0.924828	6.11268	5.88133	6.5632	6.18574	1.02403	5.14848	5.17016	5.25103	5.18989	0.859175
P32565	RPN2	26S proteasome regulatory subunit RPN2	118	6.31403	6.05365	5.86973	6.07914	5.64532	5.62039	5.60175	5.62249	0.924882	6.06407	5.86388	5.8578	5.92858	0.975234	5.29205	5.20635	5.32698	5.27513	0.867743
Q12339	UTP23	rRNA-processing protein UTP23	12	6.2891	5.50806	5.2884	5.69519	5.47938	5.13454	5.18954	5.26782	0.92496	5.72555	5.45308	5.19918	5.45927	0.958576	5.47426	5.18651	5.42011	5.36029	0.941197
P04819	CDC9	DNA ligase 1	27	6.4932	6.05955	6.13001	6.22759	5.97377	5.84013	5.46806	5.76065	0.925022	6.41816	5.84773	5.98858	6.08482	0.977076	4.31484	4.15862	4.21146	4.22831	0.678964
Q3E7B7	YDL085C-A	SERF-like protein YDL085C-A	6	6.15725	6.16434	6.12061	6.1474	5.50255	5.72013	5.83733	5.68667	0.925053	6.33476	5.89695	5.89412	6.04194	0.982845	5.05423	5.03751	5.17978	5.09051	0.828075
Q12428	PDH1	Probable 2-methylcitrate dehydratase	1	4.37541	3.36571	9.15042	5.63051	5.20877	5.16886	5.24879	5.20881	0.925103	6.39046	2.75485	4.03939	4.3949	0.780551	5.57636	5.69852	5.3837	5.55286	0.986208
Q03772	CWC15	Pre-mRNA-splicing factor CWC15	14	5.69599	5.36804	5.62056	5.56153	5.25131	5.18156	5.00288	5.14525	0.92515	5.45867	5.47569	5.16253	5.36563	0.964776	5.78206	6.00632	6.35626	6.04821	1.08751
Q06412	TUS1	Rho1 guanine nucleotide exchange factor TUS1	9	5.9877	5.58138	5.99065	5.85324	5.74803	5.10365	5.39421	5.4153	0.925179	5.94691	5.75144	5.8733	5.85722	1.00068	5.8589	6.04376	5.84302	5.91523	1.01059
P39002	FAA3	Long-chain-fatty-acid--CoA ligase 3	31	6.69802	6.236	6.50178	6.4786	5.89807	6.06704	6.01762	5.99424	0.925237	6.57263	6.08467	6.04414	6.23381	0.962216	5.18948	5.29136	5.00248	5.16111	0.796639
P53973	HDA1	Histone deacetylase HDA1	23	5.86547	5.61055	5.57676	5.68426	5.13027	5.35303	5.29511	5.25947	0.925269	5.77476	5.2895	5.34195	5.46874	0.962084	5.48264	5.20022	5.79065	5.49117	0.966031
P36004	KKQ8	Probable serine/threonine-protein kinase KKQ8	11	5.70622	5.41014	5.71541	5.61059	5.54324	5.09008	4.94109	5.19147	0.925298	5.75302	5.36292	5.31186	5.47593	0.976	5.57372	5.20974	5.37953	5.38766	0.960267
P47086	YJR011C	Uncharacterized protein YJR011C	3	5.07267	4.72283	5.80384	5.19978	5.00344	4.47623	4.95481	4.81149	0.925326	5.98219	5.74133	5.30874	5.67742	1.09186	5.41021	4.77707	6.26606	5.48445	1.05475
P53067	KAP114	Importin subunit beta-5	24	5.82076	5.68194	5.88668	5.79646	5.66812	5.25521	5.16817	5.36383	0.925364	5.77947	5.61843	5.60478	5.66756	0.977762	4.98098	4.93927	5.23004	5.0501	0.871238
Q08920	CBC2	Nuclear cap-binding protein subunit 2	16	6.42662	5.85032	5.89471	6.05722	5.77164	5.50553	5.53841	5.60519	0.925374	5.98392	5.7131	5.66008	5.7857	0.955175	5.0134	4.88658	4.92493	4.94164	0.815826
P38700	APM2	Adaptin medium chain homolog APM2	9	6.02484	5.4558	5.48702	5.65589	4.9297	5.2391	5.53354	5.23411	0.925428	5.89515	5.37375	5.3728	5.54723	0.980789	5.93166	5.6467	5.91846	5.83227	1.03119
Q12674	DNF3	Probable phospholipid-transporting ATPase DNF3	11	6.26369	5.52954	5.64878	5.814	5.82044	5.02241	5.3017	5.38152	0.925613	5.63098	5.55271	5.14539	5.44303	0.936193	6.61136	6.58489	7.80403	7.00009	1.20401
Q06604	BSP1	Protein BSP1	13	5.84611	5.5421	5.83584	5.74135	5.09695	5.57471	5.27171	5.31446	0.925646	5.62569	5.6353	5.60907	5.62335	0.979448	5.62098	5.66784	5.90903	5.73262	0.998479
Q03776	PRP42	U1 small nuclear ribonucleoprotein component PRP42	6	6.02179	5.61246	5.66369	5.76598	5.54232	5.15887	5.31069	5.33729	0.925652	6.11077	5.47043	5.78069	5.7873	1.0037	5.21136	5.43677	5.9225	5.52354	0.957954
P12686	MRP13	37S ribosomal protein MRP13, mitochondrial	7	5.80067	6.16214	5.14317	5.70199	5.32995	5.4219	5.08403	5.27863	0.925751	4.80591	5.163	5.91713	5.29535	0.928683	5.977	5.58294	6.25281	5.93758	1.04132
P54838	DAK1	Dihydroxyacetone kinase 1	224	5.33827	5.50327	5.53128	5.45761	4.92265	5.06774	5.16998	5.05346	0.925947	5.37063	5.3017	5.47447	5.38227	0.986195	6.16933	6.18041	5.78749	6.04574	1.10776
Q00381	APS2	AP-2 complex subunit sigma	5	6.31507	5.88013	5.86404	6.01975	5.68976	5.15198	5.88017	5.57397	0.925948	5.76305	5.65817	5.45666	5.62596	0.934584	4.90356	5.30097	5.44954	5.21802	0.866818
P47035	NET1	Nucleolar protein NET1	103	6.90878	6.76062	6.80985	6.82642	6.38183	6.37229	6.20861	6.32091	0.925948	6.94519	6.39665	6.40321	6.58168	0.964149	4.64945	4.40673	4.28175	4.44598	0.65129
Q04689	AIM32	Altered inheritance of mitochondria protein 32	6	6.28418	5.8439	5.93098	6.01969	5.55456	5.32968	5.83762	5.57395	0.925954	6.4513	5.57587	5.74612	5.92443	0.984176	5.62731	5.54284	5.72351	5.63122	0.935467
P05066	PHR1	Deoxyribodipyrimidine photo-lyase, mitochondrial	3	5.97909	5.47812	5.96264	5.80662	4.93048	5.20789	5.99244	5.37694	0.926002	6.94738	5.49722	6.23894	6.22785	1.07254	5.59203	5.39984	5.81817	5.60335	0.964993
P53051	IMA1	Oligo-1,6-glucosidase IMA1	3	6.43385	6.73518	6.78511	6.65138	6.26646	6.24281	5.96838	6.15922	0.926006	6.37242	5.99609	6.28333	6.21728	0.934735	5.44143	4.44462	6.31477	5.40027	0.811903
P40362	UTP18	U3 small nucleolar RNA-associated protein 18	18	6.06511	5.98212	5.39836	5.8152	5.45635	5.40839	5.29096	5.38523	0.926062	5.31486	5.48559	5.50454	5.435	0.93462	4.58327	4.38008	4.76298	4.57544	0.786808
Q05949	BUR2	Protein BUR2	9	6.32695	5.33315	5.45583	5.70531	5.46139	5.17179	5.21729	5.28349	0.926065	5.60071	5.32285	5.01761	5.31372	0.931365	5.05895	4.91995	5.1424	5.04043	0.883464
P46983	ATG36	Autophagy-related protein 36	1	5.56457	5.06505	5.47566	5.36843	4.972	4.84879	5.09523	4.97201	0.926157	6.30448	4.86849	5.87184	5.6816	1.05834	5.13522	4.75504	5.07474	4.98833	0.929198
Q06179	FMP27	Protein FMP27, mitochondrial	62	6.84232	6.50425	6.30905	6.55187	6.17615	5.95569	6.07466	6.06883	0.926275	6.69987	6.32771	6.27369	6.43376	0.981972	5.93858	5.78804	5.74683	5.82448	0.88898
P40959	MVP1	Sorting nexin MVP1	30	6.41919	5.96874	5.88646	6.09146	5.73569	5.66496	5.52728	5.64264	0.92632	6.23081	5.64138	5.90794	5.92671	0.972953	5.27383	5.12652	5.05659	5.15231	0.845825
P43591	YFH7	ATP-dependent kinase YFH7	8	5.80771	5.95616	5.28828	5.68405	5.17342	5.60741	5.0173	5.26604	0.92646	4.99704	5.25141	5.02509	5.09118	0.895696	5.76679	6.27581	7.46646	6.50302	1.14408
P40452	COA1	Cytochrome c oxidase assembly factor 1	7	5.448	5.63628	5.50605	5.53011	5.22294	4.9902	5.15734	5.12349	0.926472	5.17006	4.62908	5.41519	5.07144	0.91706	5.70108	5.68485	6.12522	5.83705	1.0555
P30902	ATP7	ATP synthase subunit d, mitochondrial	38	4.97821	5.2583	5.2034	5.14664	4.52414	4.94492	4.8359	4.76832	0.926492	4.87555	4.65863	4.82812	4.78743	0.930206	5.04998	4.871	4.45493	4.79197	0.931088
Q12382	DGK1	CTP-dependent diacylglycerol kinase 1	6	5.78522	5.76783	5.53909	5.69738	5.32064	5.14377	5.37149	5.27863	0.926502	5.98369	6.16448	5.68374	5.94397	1.04328	4.80181	5.06214	5.34673	5.07023	0.889923
Q99186	APM4	AP-2 complex subunit mu	15	6.24543	6.11591	5.73499	6.03211	5.61841	5.60348	5.54479	5.58889	0.926524	5.84343	5.95511	5.54308	5.78054	0.958295	5.24894	5.1626	5.55133	5.32096	0.882105
P40035	PIC2	Mitochondrial phosphate carrier protein 2	20	4.86188	5.27294	5.29049	5.14177	4.56946	4.90838	4.81453	4.76412	0.926553	5.46275	4.25709	4.90075	4.87353	0.947831	4.65137	4.44896	5.30788	4.80274	0.934063
Q12748	CTF3	Inner kinetochore subunit CTF3	3	5.75656	6.26764	6.26053	6.09491	5.13691	5.92117	5.88441	5.6475	0.926592	5.59278	6.26458	5.35908	5.73881	0.941575	5.09994	5.696	5.589	5.46165	0.8961
P36156	ECM4	Glutathione S-transferase omega-like 2	22	5.54087	5.74767	6.13246	5.807	5.4729	5.3151	5.35445	5.38082	0.926609	6.4339	5.21711	5.85521	5.83541	1.00489	5.80793	5.47329	5.6325	5.63791	0.970881
P0C2H9	RPL31B	60S ribosomal protein L31-B	69	5.89341	5.88596	5.43557	5.73831	5.30599	5.34304	5.30324	5.31742	0.926653	5.67927	5.70898	5.27152	5.55326	0.967751	5.73266	5.33496	5.52836	5.53199	0.964045
P25371	ADP1	Probable ATP-dependent permease	45	5.88987	5.68225	5.80304	5.79172	5.32565	5.33857	5.43687	5.36703	0.926673	6.00092	5.61412	5.44473	5.68659	0.981848	6.3944	6.21863	6.55741	6.39015	1.10332
P07251	ATP1	ATP synthase subunit alpha, mitochondrial	194	5.50481	5.60534	5.61141	5.57385	5.12561	5.13461	5.23558	5.16527	0.926696	5.64743	4.96126	5.14436	5.25102	0.94208	4.61533	4.4976	4.42591	4.51295	0.809664
Q03981	CSN9	COP9 signalosome complex subunit 9	1	6.68985	5.35971	6.24639	6.09865	5.95044	5.48601	5.51838	5.65161	0.926699	8.70518	6.79529	4.30529	6.60192	1.08252	4.24563	5.61946	4.60198	4.82236	0.790725
Q12284	ERV2	FAD-linked sulfhydryl oxidase ERV2	6	5.97135	6.03034	6.02193	6.00787	5.40826	5.63457	5.65999	5.56761	0.926718	6.36901	6.14661	5.94022	6.15195	1.02398	4.42264	4.34172	4.65455	4.47297	0.744518
P36517	MRPL4	54S ribosomal protein L4, mitochondrial	6	5.66605	5.41171	5.69211	5.58996	5.28494	4.99052	5.26576	5.18041	0.926735	5.41203	5.30326	6.34824	5.68784	1.01751	5.62915	4.69971	5.25862	5.19583	0.929493
Q12675	DNF2	Phospholipid-transporting ATPase DNF2	28	6.42447	6.05307	5.58525	6.02093	5.7753	5.56342	5.40198	5.58023	0.926806	5.62979	6.25102	5.7242	5.86834	0.974656	6.07177	5.79047	6.36103	6.07442	1.00888
P31539	HSP104	Heat shock protein 104	403	4.43937	4.67973	4.89431	4.67114	4.0746	4.4793	4.43416	4.32935	0.926831	4.82373	4.59266	4.77402	4.73014	1.01263	6.64491	7.11316	5.97616	6.57808	1.40824
P38786	RPP1	Ribonuclease P/MRP protein subunit RPP1	14	5.69598	5.31663	5.40505	5.47255	5.11378	4.94722	5.15619	5.0724	0.926879	5.79288	5.20313	4.9907	5.3289	0.973751	5.61098	5.36717	6.01499	5.66438	1.03505
P38179	ALG3	Dol-P-Man:Man(5)GlcNAc(2)-PP-Dol alpha-1,3-mannosyltransferase	11	6.93671	6.87048	6.67788	6.82836	6.6494	6.10131	6.2393	6.33	0.927017	7.27716	6.28008	6.45154	6.66959	0.976749	4.38164	4.47435	4.07736	4.31112	0.631355
P53110	YGL159W	Uncharacterized protein YGL159W	13	5.98355	5.53974	6.05741	5.86023	5.34395	5.6212	5.33257	5.43257	0.927023	6.15853	5.53613	5.2413	5.64532	0.963327	5.26172	4.90066	5.2568	5.13973	0.877052
Q04264	PDS5	Sister chromatid cohesion protein PDS5	57	6.67165	6.49032	6.27269	6.47822	6.12432	5.94024	5.95327	6.00594	0.927098	6.5787	6.4361	6.36731	6.4607	0.997296	4.69718	4.66596	4.91791	4.76035	0.734824
P40047	ALD5	Aldehyde dehydrogenase 5, mitochondrial	97	4.0954	4.08992	3.98281	4.05604	3.69368	3.74556	3.84413	3.76112	0.927289	3.85441	3.7704	3.9414	3.8554	0.950533	6.09769	6.25577	5.72413	6.02586	1.48565
P32349	RPC82	DNA-directed RNA polymerase III subunit RPC3	45	6.03222	5.58899	5.55277	5.72466	5.38843	5.34251	5.19465	5.30853	0.927309	5.87574	5.40503	5.29041	5.52373	0.9649	5.36244	5.06742	5.6838	5.37122	0.93826
Q08448	LPL1	Lipid droplet phospholipase 1	8	5.47327	5.71031	5.9942	5.72593	5.10107	5.31887	5.5097	5.30988	0.92734	6.33708	5.45986	5.38418	5.72704	1.00019	5.11172	5.15248	5.13167	5.13196	0.896267
Q06671	ATG23	Autophagy-related protein 23	6	6.07248	6.00486	6.47316	6.1835	5.78154	5.51692	5.90468	5.73438	0.927368	6.16951	5.53862	6.03155	5.91323	0.956291	5.18458	5.05324	5.203	5.14694	0.832367
O13563	RPN13	26S proteasome regulatory subunit RPN13	21	6.2026	6.80541	6.27657	6.42819	5.61518	6.28905	5.98125	5.96183	0.92745	6.34803	6.30445	6.70264	6.45171	1.00366	4.90293	4.22476	4.75005	4.62591	0.719629
P18496	ATP10	Mitochondrial ATPase complex subunit ATP10	9	6.0473	5.53307	4.9612	5.51386	5.2766	5.09513	4.97015	5.11396	0.927474	4.95602	5.07826	5.14385	5.05938	0.917575	5.42941	5.16696	5.77852	5.4583	0.989924
P32466	HXT3	Low-affinity glucose transporter HXT3	25	6.35213	5.64187	6.15998	6.05133	5.52966	5.61315	5.69458	5.61246	0.927477	6.71098	5.69107	5.92318	6.10841	1.00943	5.10021	4.87884	5.43426	5.13777	0.849032
Q06493	YLH47	LETM1 domain-containing protein YLH47, mitochondrial	22	6.04754	5.82061	5.80134	5.88983	5.60779	5.34345	5.43707	5.46277	0.927492	6.11263	5.65612	5.68761	5.81879	0.987938	5.76088	5.60504	5.78383	5.71658	0.970585
P13185	KIN1	Serine/threonine protein kinase KIN1	49	6.26767	6.03511	6.0801	6.12763	5.68349	5.67986	5.68671	5.68335	0.927497	6.2543	5.56484	5.69109	5.83674	0.952529	5.20258	4.92763	5.26689	5.13237	0.837578
P47116	PTK2	Serine/threonine-protein kinase PTK2/STK2	50	5.69824	5.76839	5.89315	5.78659	5.4347	5.24371	5.42344	5.36728	0.927538	5.69683	5.40596	5.42697	5.50992	0.952187	5.5821	5.50651	5.68941	5.59267	0.966488
Q3E6R5	YDR381C-A	Uncharacterized mitochondrial outer membrane protein YDR381C-A	2	5.62026	5.06358	5.97048	5.55144	5.13416	5.10012	5.21329	5.14919	0.927541	5.65832	4.44525	4.80363	4.96907	0.895095	6.09841	5.56035	6.71432	6.12436	1.1032
Q05924	DCR2	Phosphatase DCR2	3	5.2065	5.03905	5.58781	5.27779	4.64861	5.17535	4.86258	4.89551	0.927569	5.22345	4.86048	5.02952	5.03782	0.954532	6.40765	6.71738	5.98142	6.36882	1.20672
P36149	BET3	Trafficking protein particle complex subunit BET3	8	6.40698	5.81924	5.90596	6.04406	5.65257	5.56197	5.60658	5.60704	0.927694	5.6432	5.82214	5.71275	5.72603	0.947381	5.01558	4.52834	5.01886	4.85426	0.803146
P32486	KRE6	Beta-glucan synthesis-associated protein KRE6	12	5.84927	5.92723	5.72084	5.83245	5.44277	5.35737	5.43245	5.41086	0.927718	5.68645	6.1756	5.96265	5.94157	1.01871	6.07132	5.58941	6.52687	6.06253	1.03945
P39720	OAF1	Oleate-activated transcription factor 1	8	5.62612	5.24359	5.62617	5.49863	5.28341	4.99006	5.03059	5.10135	0.92775	5.52744	5.10804	5.38325	5.33958	0.971075	5.77888	5.07634	5.25317	5.36946	0.97651
Q12034	SLF1	Protein SLF1	11	6.37909	6.08752	6.3281	6.2649	5.80362	5.87021	5.76332	5.81238	0.927769	6.68578	5.3588	5.99257	6.01238	0.959693	4.94497	5.06005	5.73221	5.24574	0.837322
P15274	AMD1	AMP deaminase	53	5.28429	5.20178	5.32065	5.26891	4.8268	4.79765	5.04074	4.8884	0.927782	5.6141	5.01372	5.0026	5.21014	0.988847	4.4346	4.17812	4.37148	4.32807	0.821435
Q12276	HER1	HMG2-induced ER-remodeling protein 1	32	5.84378	5.943	5.91898	5.90192	5.4105	5.52385	5.49388	5.47608	0.927847	5.38461	5.52285	5.60777	5.50508	0.93276	5.74294	5.92908	6.38783	6.01995	1.02
Q03687	ANY1	Scramblase ANY1	1	7.19779	5.94135	6.50484	6.54799	7.0434	5.70549	5.47792	6.0756	0.927857	7.84485	6.60465	6.29872	6.91607	1.05621	4.09331	4.97482	4.14028	4.4028	0.67239
Q12349	ATP14	ATP synthase subunit H, mitochondrial	4	4.71463	6.7742	5.85054	5.77979	5.06609	5.9709	5.05534	5.36411	0.92808	5.3062	4.83001	5.79861	5.31161	0.918996	4.53803	4.04102	4.64513	4.40806	0.762668
Q06340	ESC2	Protein ESC2	5	5.83774	5.66835	5.33145	5.61251	5.01306	5.59183	5.02182	5.2089	0.928087	5.44177	5.22598	4.73237	5.13337	0.91463	5.49833	5.30096	6.30744	5.70224	1.01599
P28003	FUN19	SWIRM domain-containing protein FUN19	19	6.01579	5.89583	6.52141	6.14434	5.49884	5.6897	5.91998	5.70284	0.928145	6.64416	5.52542	5.92302	6.03087	0.981532	4.96224	4.87898	4.53429	4.79184	0.779878
P38344	REI1	Cytoplasmic 60S subunit biogenesis factor REI1	22	6.25417	5.70829	5.23909	5.73385	5.50184	5.26626	5.19755	5.32188	0.928152	5.6654	5.89777	5.68676	5.74998	1.00281	5.15695	5.20938	5.4689	5.27841	0.92057
P40989	GSC2	1,3-beta-glucan synthase component GSC2	104	5.9137	5.7205	5.72238	5.78553	5.40831	5.29223	5.40909	5.36988	0.928157	5.90971	5.54207	5.53702	5.66293	0.97881	5.78616	5.64285	6.94431	6.12444	1.05858
P38798	NMD2	Nonsense-mediated mRNA decay protein 2	48	5.97124	5.7284	5.8703	5.85665	5.37683	5.45043	5.4805	5.43592	0.928163	5.96208	5.71602	5.60038	5.75949	0.983411	5.1865	4.97629	5.13232	5.09837	0.870527
P15424	MSS116	ATP-dependent RNA helicase MSS116, mitochondrial	69	6.34781	6.0236	6.01612	6.12918	5.77728	5.61675	5.67334	5.68912	0.928204	6.11817	5.89585	5.89098	5.96833	0.973758	5.26834	5.17634	5.23583	5.22684	0.85278
P53255	DRN1	CWF19-like protein DRN1	9	5.20472	5.35186	5.53567	5.36408	5.15469	4.62096	5.16131	4.97899	0.928208	5.14504	5.18315	5.0524	5.12686	0.955776	5.25497	5.26232	5.56622	5.36117	0.999457
Q03441	RMD1	Sporulation protein RMD1	11	5.44322	5.59836	5.53331	5.52496	5.21783	5.13412	5.03392	5.12862	0.928264	5.57258	5.13711	5.23241	5.31403	0.961822	5.67808	5.48859	6.02209	5.72959	1.03704
Q99260	YPT6	GTP-binding protein YPT6	42	5.88196	5.71785	5.77522	5.79168	5.37026	5.29253	5.46787	5.37689	0.928382	5.73247	5.62819	5.61615	5.65894	0.977081	5.19146	5.18822	5.37295	5.25088	0.906625
P40013	BIM1	Protein BIM1	15	5.80408	5.76505	5.44622	5.67178	5.25896	5.14974	5.38826	5.26565	0.928395	5.16451	5.16976	5.0767	5.13699	0.90571	4.68681	4.60225	4.42297	4.57068	0.805862
Q06667	IPK1	Inositol-pentakisphosphate 2-kinase	1	6.10543	5.64409	6.19258	5.9807	6.74505	4.69457	5.21777	5.55246	0.928397	6.13544	5.57051	6.60212	6.10269	1.0204	5.25992	6.07326	5.91451	5.74923	0.961297
Q06595	YPR196W	Maltose fermentation regulatory protein YPR196W	1	4.23027	4.92529	5.33113	4.8289	4.37032	4.59724	4.48185	4.48314	0.928398	4.09987	5.10639	4.09483	4.4337	0.918159	5.8242	6.16318	7.94396	6.64378	1.37584
Q08219	RRT8	Outer spore wall protein RRT8	4	5.33757	5.08671	5.40288	5.27572	4.65481	4.97266	5.06701	4.89816	0.928434	5.77387	5.40998	5.09226	5.42537	1.02837	5.5511	5.46837	5.58943	5.5363	1.04939
P04456	RPL25	60S ribosomal protein L25	100	6.22725	5.57943	5.82328	5.87665	5.53501	5.33531	5.50041	5.45691	0.928574	5.84294	5.82033	5.55461	5.73929	0.976626	5.61278	5.43647	5.45905	5.50277	0.936378
P40353	ATF1	Alcohol O-acetyltransferase 1	9	7.33248	6.72254	6.77096	6.94199	6.71508	6.25634	6.36752	6.44631	0.928597	7.19929	7.20999	6.52751	6.97893	1.00532	4.60855	4.45926	4.25685	4.44155	0.63981
Q12008	GPM2	Phosphoglycerate mutase 2	45	5.44617	5.60959	5.29742	5.45106	5.00472	5.0806	5.10027	5.06186	0.928602	5.21397	5.41479	5.4526	5.36045	0.983378	6.63576	6.15086	7.94819	6.9116	1.26794
P40345	LRO1	Phospholipid:diacylglycerol acyltransferase	22	6.14845	5.56686	5.29273	5.66935	5.40548	5.2781	5.11063	5.26474	0.928632	5.85831	5.29722	5.52863	5.56139	0.980957	5.61273	5.90289	6.08645	5.86736	1.03493
P43558	OTU1	Ubiquitin thioesterase OTU1	14	6.28223	6.24399	5.90805	6.14476	5.83642	5.7533	5.52908	5.70627	0.92864	6.16971	5.61255	6.13741	5.97322	0.972085	5.73666	5.27681	5.37056	5.46134	0.888781
Q03652	DML1	Protein DML1	4	5.14279	6.20571	6.16345	5.83732	5.3324	5.60524	5.32503	5.42089	0.928661	4.74352	5.34084	4.87029	4.98488	0.853968	5.07604	5.53266	5.15692	5.25521	0.900278
P31380	FUN30	ATP-dependent helicase FUN30	47	6.39077	6.3208	6.27357	6.32838	5.95047	5.81022	5.87017	5.87695	0.928666	6.51595	6.04321	5.74102	6.10006	0.963921	4.99822	5.12689	4.97981	5.03497	0.795618
Q03769	ENT5	Epsin-5	26	5.717	5.69252	5.76641	5.72531	5.19387	5.3302	5.42728	5.31712	0.928704	6.14965	5.54841	5.58988	5.76265	1.00652	5.55377	5.087	5.58649	5.40909	0.944767
P38187	UBP13	Ubiquitin carboxyl-terminal hydrolase 13	14	6.27034	5.90154	5.93843	6.03677	5.53788	5.58015	5.70258	5.60687	0.928786	6.05098	5.70214	5.75057	5.83456	0.966504	5.02721	5.15664	5.50024	5.22803	0.866031
P38934	BFR1	Nuclear segregation protein BFR1	140	6.97931	7.01673	6.78777	6.92794	6.42901	6.43437	6.44401	6.4358	0.928963	6.7937	6.51934	6.2867	6.53325	0.943029	4.90638	4.71491	4.7657	4.79566	0.692221
P48563	MON2	Protein MON2	63	6.05136	5.59669	5.55625	5.73477	5.3925	5.28875	5.30282	5.32802	0.929074	5.82635	5.54997	5.5845	5.65361	0.985848	5.19753	5.05636	5.09422	5.11604	0.892109
P53109	AIM14	Probable metalloreductase AIM14	7	5.94718	6.07031	5.67679	5.89809	5.43226	5.7481	5.25898	5.47978	0.929077	5.79281	5.47906	5.73304	5.6683	0.96104	6.13311	6.00199	5.79719	5.97743	1.01345
P47159	YJR124C	Uncharacterized membrane protein YJR124C	6	5.65071	5.51753	5.58801	5.58542	5.18693	5.26099	5.12015	5.18936	0.92909	6.11067	5.38018	5.03727	5.50937	0.986385	4.86334	5.31788	5.17745	5.11956	0.916594
P53076	VID30	Vacuolar import and degradation protein 30	33	5.12023	5.11313	5.14918	5.12751	4.67396	4.87535	4.74288	4.76406	0.929118	5.25419	4.83668	4.8988	4.99656	0.97446	5.85355	5.55138	5.76203	5.72232	1.116
Q12344	GYP5	GTPase-activating protein GYP5	38	6.05856	6.12387	5.79521	5.99255	5.62772	5.56889	5.50824	5.56828	0.929201	6.20935	6.13838	6.40057	6.24943	1.04287	5.15434	5.02509	4.85545	5.01163	0.83631
Q03208	YML119W	Uncharacterized protein YML119W	4	5.87868	6.17735	5.40256	5.81953	5.82606	5.15708	5.24144	5.40819	0.929318	4.82769	6.46049	5.80381	5.69733	0.979002	5.48962	5.46033	6.61842	5.85612	1.00629
P43574	GAT1	Transcriptional regulatory protein GAT1	6	5.7077	5.61783	5.33948	5.555	4.78347	5.32745	5.37654	5.16249	0.92934	5.8971	5.87939	5.40854	5.72834	1.0312	4.89292	5.08915	5.01853	5.0002	0.900125
P41819	DIM1	Dimethyladenosine transferase	25	5.56264	5.02032	5.07719	5.22005	5.04702	4.84325	4.66448	4.85158	0.929413	5.47519	4.98763	4.89466	5.11916	0.980673	5.84543	5.75821	6.0696	5.89108	1.12855
P32600	TOR2	Serine/threonine-protein kinase TOR2	26	6.25111	5.95858	6.05063	6.08677	5.81199	5.59911	5.56066	5.65725	0.929434	5.96425	5.78995	5.78814	5.84745	0.960681	5.57388	5.54018	5.63256	5.58221	0.917104
Q08949	DDC1	DNA damage checkpoint protein 1	8	5.60499	5.45205	5.18628	5.41444	5.07981	4.82748	5.19281	5.03337	0.929619	5.38908	5.64826	5.29416	5.44383	1.00543	5.46517	5.38334	5.96037	5.60296	1.03482
Q3E7A3	YJL133C-A	Uncharacterized protein YJL133C-A	6	6.30334	6.02343	6.3237	6.21682	5.62853	5.67518	6.03532	5.77968	0.929683	6.49381	5.8693	5.89187	6.08499	0.978795	5.67232	5.64272	4.34994	5.22166	0.839924
P47771	ALD2	Aldehyde dehydrogenase [NAD(P)+] 1	82	3.85947	4.11879	4.10229	4.02685	3.6327	3.8304	3.76816	3.74375	0.929698	3.90107	3.93688	4.11201	3.98332	0.98919	8.31453	8.95566	7.3162	8.19546	2.0352
P38793	TRM5	tRNA (guanine(37)-N1)-methyltransferase	26	5.75077	5.47528	5.67123	5.63243	5.30015	5.13834	5.27367	5.23739	0.929863	6.01726	5.57934	5.12264	5.57308	0.989463	5.05564	4.69107	4.78359	4.84343	0.859919
P30771	NAM7	ATP-dependent helicase NAM7	42	6.12519	5.70727	5.64812	5.82686	5.43764	5.35396	5.46304	5.41821	0.929868	6.00905	5.58114	5.4106	5.66693	0.972553	5.08047	5.01484	5.11938	5.07156	0.870377
Q03430	RSM28	37S ribosomal protein RSM28, mitochondrial	24	5.3905	5.42518	5.32105	5.37891	5.07234	4.87675	5.05605	5.00171	0.929875	4.82463	4.99079	5.12711	4.98084	0.925995	5.75939	5.96104	5.26406	5.6615	1.05254
Q01080	RPA49	DNA-directed RNA polymerase I subunit RPA49	37	6.28307	5.83178	5.40862	5.84116	5.55052	5.45248	5.29242	5.43181	0.92992	5.71089	5.56721	5.54777	5.60862	0.960191	5.81301	5.62154	5.60284	5.67913	0.972261
P38439	LEO1	RNA polymerase-associated protein LEO1	23	5.69069	6.81638	6.37667	6.29458	5.85073	6.18741	5.52397	5.85404	0.930012	5.68469	5.63499	6.57068	5.96345	0.947395	5.48402	4.99876	5.45101	5.31126	0.843784
Q04373	PUF6	Pumilio homology domain family member 6	55	6.17219	5.44919	5.34318	5.65485	5.43835	5.27061	5.0698	5.25959	0.930101	5.9032	5.44219	5.23258	5.52599	0.977212	4.96695	4.88608	5.0551	4.96938	0.878781
P22354	MRPL20	54S ribosomal protein L20, mitochondrial	7	6.0208	5.9975	5.57251	5.8636	5.24292	5.69714	5.42185	5.45397	0.93014	5.56626	5.30074	5.03781	5.3016	0.904154	5.42664	5.10464	5.10216	5.21115	0.888728
Q07915	RLP24	Ribosome biogenesis protein RLP24	7	5.46926	5.01361	5.07061	5.18449	4.8355	4.83683	4.79466	4.82233	0.930145	5.29171	4.9767	4.90308	5.05716	0.97544	6.47043	5.7463	7.28021	6.49898	1.25354
P07285	TRP4	Anthranilate phosphoribosyltransferase	9	4.62627	4.47559	4.59212	4.56466	4.11652	4.27241	4.34889	4.24594	0.930177	4.60647	4.36034	4.4221	4.46297	0.977722	5.81763	5.96146	5.36711	5.7154	1.2521
P35688	LRG1	Rho-GTPase-activating protein LRG1	22	6.23433	6.15065	5.65306	6.01268	5.75089	5.50145	5.52647	5.59294	0.93019	5.9603	5.74231	5.88032	5.86098	0.974769	5.79252	5.74059	6.05972	5.86428	0.975318
Q08096	RCL1	RNA 3'-terminal phosphate cyclase-like protein	21	6.03469	5.55601	5.40771	5.66614	5.34147	5.25425	5.21723	5.27098	0.930261	5.7903	5.5311	5.39017	5.57052	0.983125	4.91159	4.77566	4.98275	4.89	0.863022
Q07381	TSR1	Ribosome biogenesis protein TSR1	37	6.59801	5.91612	5.9246	6.14624	5.88385	5.57607	5.69567	5.71853	0.930411	6.23486	5.73457	5.65241	5.87395	0.955697	5.41734	5.38826	5.41521	5.40694	0.879714
P39714	BDH1	(R,R)-butanediol dehydrogenase	47	4.84698	4.49506	4.73646	4.69283	4.30464	4.4019	4.39307	4.36654	0.930469	4.63689	4.43602	4.5044	4.52577	0.9644	6.83353	6.84109	7.06222	6.91228	1.47294
P26793	RAD27	Flap endonuclease 1	26	6.38532	5.78744	5.67647	5.94974	5.7603	5.39419	5.45549	5.53666	0.930571	5.58164	5.62753	5.465	5.55806	0.934167	5.04917	5.03017	5.22274	5.10069	0.857296
Q01532	LAP3	Cysteine proteinase 1, mitochondrial	89	5.91596	6.08281	6.11408	6.03762	5.56272	5.66545	5.62903	5.61907	0.930676	6.07811	6.01036	5.97342	6.02063	0.997187	6.078	5.93041	5.72571	5.91137	0.979091
P33317	DUT1	Deoxyuridine 5'-triphosphate nucleotidohydrolase	19	6.19271	6.02179	5.95417	6.05622	5.46537	5.85315	5.59198	5.63683	0.930751	6.41578	5.75953	5.82515	6.00015	0.990742	5.32138	4.88346	5.12145	5.10876	0.843556
P25365	SED4	Putative guanine nucleotide-exchange factor SED4	16	7.32971	6.82826	6.94788	7.03528	6.76191	6.43695	6.44569	6.54818	0.930763	7.22212	6.76504	6.91189	6.96635	0.990202	4.54324	4.28865	4.51842	4.4501	0.632541
Q12000	TMA46	Translation machinery-associated protein 46	27	6.32125	5.63459	5.96894	5.97493	5.59326	5.5645	5.52606	5.56127	0.930768	6.32193	5.80037	5.28439	5.80223	0.971096	5.04629	4.74463	5.06442	4.95178	0.82876
P21657	DAL81	Transcriptional activator protein DAL81	11	6.29049	5.94396	5.8292	6.02122	5.36263	5.71245	5.7384	5.60449	0.930791	6.11156	5.55348	5.5994	5.75481	0.955756	5.49926	5.30357	5.50434	5.43572	0.902762
Q08282	PPM2	tRNA wybutosine-synthesizing protein 4	6	4.93178	3.78505	11.7166	6.81114	5.38791	6.8562	6.7763	6.34014	0.930848	11.2234	4.60252	3.78012	6.53535	0.959508	4.3317	5.32116	4.6227	4.75852	0.698637
P29453	RPL8B	60S ribosomal protein L8-B	208	6.10352	5.74577	5.61224	5.82051	5.38936	5.40029	5.46551	5.41839	0.930913	5.80996	5.64726	5.49742	5.65155	0.970971	5.43658	5.13307	5.24021	5.26995	0.905411
P25355	CTR86	Copper transport protein 86	16	6.03157	5.75871	5.80549	5.86526	5.42986	5.38121	5.5705	5.46052	0.930995	5.83642	5.69032	5.62971	5.71882	0.975033	4.99153	4.89687	5.18257	5.02366	0.856511
Q06058	SEI1	Seipin	5	6.13862	5.7522	6.48059	6.1238	5.62313	5.83943	5.64117	5.70124	0.930997	6.43789	6.03371	5.89098	6.12086	0.999519	5.15998	4.61988	5.20785	4.9959	0.815817
P46965	SPC1	Signal peptidase complex subunit 1	8	6.02931	5.40492	6.23222	5.88882	5.353	5.49676	5.5982	5.48265	0.931028	6.04173	5.58224	5.2959	5.63996	0.95774	5.34102	5.38876	5.12869	5.28616	0.89766
Q12063	NUS1	Dehydrodolichyl diphosphate synthase complex subunit NUS1	28	5.95292	5.77934	6.05316	5.92847	5.61103	5.46344	5.48518	5.51988	0.93108	6.10379	5.36284	5.52768	5.66477	0.955519	5.36004	5.44043	5.58021	5.46023	0.921017
P32465	HXT1	Low-affinity glucose transporter HXT1	12	5.87814	5.35491	5.37867	5.53724	5.40438	5.11387	4.95128	5.15651	0.931242	5.1605	5.40801	5.13952	5.23601	0.945599	5.68375	6.07155	7.20361	6.31964	1.1413
Q08300	CSS3	Secreted protein CSS3	1	5.1574	7.35638	7.55951	6.6911	6.5865	6.6415	5.46546	6.23115	0.93126	7.04724	5.71528	8.51828	7.0936	1.06016	4.75608	2.9537	4.86582	4.19187	0.626484
P53267	DAM1	DASH complex subunit DAM1	8	6.3873	5.89221	5.87488	6.05146	5.3343	5.91729	5.65493	5.63551	0.931263	6.31865	5.58019	5.62599	5.84161	0.965322	5.19664	4.88196	5.02	5.03287	0.831678
P05740	RPL17A	60S ribosomal protein L17-A	7	5.73991	5.28328	5.41937	5.48085	5.17196	4.99504	5.14683	5.10461	0.931353	6.02291	5.86211	4.90547	5.59683	1.02116	5.65932	5.17853	5.57354	5.47046	0.998104
P25582	SPB1	27S pre-rRNA (guanosine(2922)-2'-O)-methyltransferase	43	6.78647	6.30248	5.97844	6.3558	6.27239	5.80379	5.68411	5.9201	0.931448	6.16019	6.05893	6.00238	6.07383	0.955637	5.10679	4.98527	5.39419	5.16208	0.812185
P40527	NEO1	Probable phospholipid-transporting ATPase NEO1	17	6.10729	5.75524	6.06186	5.9748	5.71692	5.60308	5.37692	5.56564	0.93152	5.84048	5.55965	5.7991	5.73308	0.959543	5.57406	5.38615	6.00576	5.65532	0.94653
Q99190	TSC13	Very-long-chain enoyl-CoA reductase	25	5.84487	5.31303	5.78782	5.64857	5.26354	5.31636	5.20553	5.26181	0.931529	6.26955	5.40926	5.56148	5.74676	1.01738	5.27241	4.94826	5.03583	5.0855	0.900316
Q07914	PAM18	Mitochondrial import inner membrane translocase subunit TIM14	7	6.12448	5.70722	5.50999	5.78056	5.23356	5.37556	5.54643	5.38518	0.931602	5.89273	5.46963	5.55095	5.63777	0.975298	5.04607	5.23149	5.82225	5.3666	0.928388
P32568	SNQ2	Protein SNQ2	81	6.26429	5.67248	5.93764	5.95814	5.71662	5.41922	5.5163	5.55071	0.931619	6.05234	5.80134	5.79423	5.88264	0.987328	5.11928	5.0329	5.55115	5.23444	0.878537
P33894	STE13	Dipeptidyl aminopeptidase A	16	5.77985	5.71415	5.94739	5.8138	5.60789	5.24413	5.39711	5.41638	0.931642	5.93028	5.63317	5.58852	5.71732	0.983406	5.76834	5.62279	5.46338	5.61817	0.966351
Q04307	RPC11	DNA-directed RNA polymerase III subunit RPC10	2	5.23522	6.06111	5.23697	5.5111	4.7901	5.7628	4.85056	5.13449	0.931663	5.60848	6.35902	5.24795	5.73848	1.04126	5.71775	5.3926	5.69753	5.60263	1.01661
P36532	MRPL37	54S ribosomal protein L37, mitochondrial	5	5.58365	5.74684	5.91938	5.74996	5.34271	5.36329	5.36525	5.35708	0.931674	5.51906	5.6669	5.61237	5.59944	0.973824	6.13442	5.63602	5.75492	5.84179	1.01597
Q02785	PDR12	ATP-dependent permease PDR12	60	6.21945	5.99991	5.73242	5.98393	5.41809	5.59378	5.7135	5.57512	0.931683	6.1111	6.19115	5.66032	5.98752	1.0006	5.43937	5.58804	4.20271	5.07671	0.848391
P38815	YPT35	Endosomal/vacuolar adapter protein YPT35	9	5.51489	5.20915	5.03378	5.25261	4.93258	4.99283	4.75637	4.89393	0.931714	5.23343	5.20891	4.99703	5.14646	0.979791	5.29339	4.99841	6.90741	5.73307	1.09147
P25336	MSH3	DNA mismatch repair protein MSH3	10	5.96069	5.45442	5.64187	5.68566	5.69361	5.33173	4.86723	5.29752	0.931734	5.55725	5.65761	5.83245	5.68244	0.999433	5.30348	5.53628	5.97851	5.60609	0.986005
P32864	MRS6	Rab proteins geranylgeranyltransferase component A	29	5.71869	5.4673	5.45763	5.54787	5.12172	5.24243	5.14387	5.16934	0.93177	5.31396	5.46436	5.42175	5.40002	0.97335	5.53852	5.1272	5.6364	5.43404	0.979482
P53133	YGL117W	Uncharacterized protein YGL117W	7	2.59494	2.44464	2.41427	2.48462	2.20569	2.24794	2.49176	2.31513	0.931786	2.50292	2.55928	2.49572	2.51931	1.01396	5.70312	5.99113	6.10138	5.93188	2.38744
P0C0X0	RPS28B	40S ribosomal protein S28-B	100	6.27088	6.0411	5.69303	6.00167	5.56159	5.63208	5.58475	5.59281	0.931875	5.69657	5.72362	5.64254	5.68758	0.947666	5.64481	5.34012	5.3419	5.44228	0.906794
P53253	NNF2	Protein NNF2	7	6.01287	5.77975	6.06128	5.9513	5.46244	5.8349	5.34111	5.54615	0.931922	6.20091	6.37831	5.8678	6.14901	1.03322	5.70798	5.85559	5.52228	5.69528	0.956981
P38347	EFM2	Protein-lysine N-methyltransferase EFM2	3	5.90736	5.43272	5.97169	5.77059	5.47317	5.28521	5.37517	5.37785	0.931941	6.19572	5.49795	5.9415	5.87839	1.01868	5.40014	5.34519	5.40342	5.38292	0.932819
P53108	YIP5	Protein YIP5	9	6.17428	5.77181	5.99096	5.97902	5.77084	5.35597	5.58962	5.57214	0.93195	6.38183	5.64848	5.7642	5.9315	0.992053	5.36329	5.56371	5.6916	5.53953	0.926496
P53157	MPC1	Mitochondrial pyruvate carrier 1	4	5.46002	5.33143	5.29176	5.36107	5.17092	4.72287	5.09587	4.99655	0.932007	5.21423	5.36065	4.97617	5.18368	0.966912	5.49923	6.15277	6.46593	6.03931	1.12651
P39732	GIP4	GLC7-interacting protein 4	15	5.77957	5.67343	5.66739	5.7068	5.37649	5.17263	5.4087	5.31927	0.932094	5.68059	5.09317	5.31529	5.36302	0.93976	5.35222	5.68216	5.81757	5.61732	0.98432
Q12133	SPC3	Signal peptidase complex subunit 3	26	6.33714	5.98428	6.0485	6.12331	5.60017	5.75721	5.7664	5.70793	0.932164	6.20839	5.79538	5.8339	5.94589	0.971026	4.69414	4.44642	4.55582	4.56546	0.745587
P33315	TKL2	Transketolase 2	28	4.71968	5.10448	4.94266	4.92227	4.55477	4.58277	4.62833	4.58862	0.932216	4.94454	4.42141	4.55705	4.641	0.942857	5.0994	5.22195	4.78466	5.03534	1.02297
Q04119	PPN1	Endopolyphosphatase	44	6.57953	6.5722	6.28474	6.47882	6.0588	6.13642	5.92439	6.03987	0.932248	6.6982	6.29207	6.22965	6.40664	0.988859	4.98483	4.77731	4.73679	4.83298	0.745965
P32604	FBP26	Fructose-2,6-bisphosphatase	13	5.02828	5.28744	5.48717	5.26763	4.78183	5.0402	4.91054	4.91086	0.932271	5.45028	5.00038	4.88696	5.11254	0.970558	5.55329	5.37769	5.78947	5.57348	1.05806
Q08108	PLB3	Lysophospholipase 3	8	5.07376	5.78392	5.35033	5.40267	4.74996	5.28609	5.07426	5.03677	0.932274	5.07498	5.49428	5.97027	5.51318	1.02045	5.46149	5.97124	6.26065	5.89779	1.09164
P37262	SOL2	6-phosphogluconolactonase-like protein 2	27	5.666	5.88283	6.12123	5.89002	5.46366	5.46973	5.54059	5.49133	0.93231	6.50131	5.87118	5.7474	6.03996	1.02546	5.12139	4.82779	5.0384	4.99586	0.848191
Q06608	YPR172W	Pyridoxamine 5'-phosphate oxidase homolog	4	6.1226	6.13514	5.70515	5.98763	5.55885	5.70127	5.487	5.58237	0.932318	5.57951	5.92965	5.75795	5.7557	0.961266	5.32096	5.37951	5.25052	5.317	0.887997
P53949	OCA2	Tyrosine-protein phosphatase-like protein OCA2	7	5.83121	5.69912	5.71944	5.74992	5.62203	5.2845	5.17601	5.36085	0.932334	5.86012	5.57359	5.52646	5.65339	0.983211	5.42766	5.53889	5.48113	5.48256	0.953501
P19735	PRP6	Pre-mRNA-splicing factor 6	25	5.57866	5.43299	5.45733	5.48966	5.20605	5.01022	5.13903	5.11843	0.932377	5.47254	5.45597	5.37056	5.43302	0.989683	5.59799	5.50487	5.7878	5.63022	1.0256
P53081	NIF3	NGG1-interacting factor 3	55	5.76891	5.55609	5.76082	5.69527	5.37593	5.26939	5.28532	5.31021	0.93239	5.74621	5.4784	5.32017	5.51493	0.968334	5.40213	5.27955	5.59345	5.42504	0.952552
Q99321	DDP1	Diphosphoinositol polyphosphate phosphohydrolase DDP1	27	7.09948	7.48522	6.48734	7.02401	6.15023	7.00848	6.48908	6.54926	0.93241	6.43051	6.64033	6.53867	6.5365	0.930594	5.59355	5.31791	5.3305	5.41399	0.770783
P38996	NAB3	Nuclear polyadenylated RNA-binding protein 3	43	6.02122	6.19513	5.92022	6.04552	5.46894	5.83809	5.60421	5.63708	0.932439	6.11998	5.65986	5.98055	5.92013	0.979258	4.79283	4.35953	4.98857	4.71364	0.779692
P34077	NIC96	Nucleoporin NIC96	56	6.28303	5.73708	5.70485	5.90832	5.69458	5.39472	5.43926	5.50952	0.932502	5.76662	5.53642	5.55508	5.61937	0.951095	5.35311	5.54257	5.33992	5.41187	0.915974
P38779	CIC1	Proteasome-interacting protein CIC1	42	5.64532	5.26217	4.76015	5.22255	5.01216	4.71751	4.88057	4.87008	0.932511	4.91523	5.34908	5.20949	5.15793	0.987628	6.35765	6.55824	6.40466	6.44018	1.23315
P34237	COY1	Protein CASP	51	5.60137	5.61445	5.5625	5.59277	5.18689	5.26106	5.1981	5.21535	0.932516	5.55548	5.33926	5.23872	5.37782	0.961566	4.92828	4.77914	4.88193	4.86312	0.869536
P38170	BRN1	Condensin complex subunit 2	18	6.14122	5.87583	5.94582	5.98762	5.70067	5.60941	5.4433	5.58446	0.932667	5.86393	6.16307	5.86947	5.96549	0.996303	5.37668	5.22948	5.48798	5.36471	0.895967
P31384	CCR4	CCR4-Not complex 3'-5'-exoribonuclease subunit Ccr4	39	6.23568	6.10812	6.13742	6.16041	5.81575	5.74654	5.67695	5.74641	0.932798	6.46481	5.83997	5.7834	6.02939	0.978733	4.9628	4.74281	4.99725	4.90095	0.795557
P47077	NOP9	Nucleolar protein 9	61	6.0529	5.74968	5.49005	5.76421	5.43985	5.37066	5.32152	5.37734	0.932885	5.87555	5.49265	5.46109	5.60976	0.973206	5.36461	5.42284	5.71087	5.49944	0.954067
P40857	PHS1	Very-long-chain (3R)-3-hydroxyacyl-CoA dehydratase PHS1	7	6.77929	6.11056	6.21223	6.36736	6.31706	5.79094	5.71232	5.94011	0.932899	6.73828	6.33628	6.52862	6.53439	1.02623	5.23841	5.21529	5.18545	5.21305	0.818715
Q12109	WRS1	Tryptophan--tRNA ligase, cytoplasmic	106	6.11439	5.81518	5.62682	5.85213	5.4923	5.44243	5.44494	5.45989	0.932975	5.79164	5.69777	5.5534	5.68094	0.970747	5.15261	4.98493	5.00701	5.04818	0.862623
P40498	UTP25	U3 small nucleolar RNA-associated protein 25	37	5.82066	5.43783	5.65499	5.63783	5.41008	5.12173	5.2482	5.26	0.932984	5.92817	5.49178	5.3673	5.59575	0.992537	5.28628	5.29472	5.51279	5.3646	0.951536
P27515	URK1	Uridine kinase	9	6.23167	5.49204	5.76594	5.82988	5.3861	5.62674	5.30535	5.4394	0.93302	5.32573	5.34927	5.21551	5.29684	0.908566	5.50885	5.19688	5.74617	5.48397	0.940665
P47160	ENT3	Epsin-3	56	6.19553	6.48593	6.14729	6.27625	5.81833	5.94117	5.80846	5.85599	0.933039	6.00635	6.01345	6.05425	6.02468	0.959918	5.21768	5.1065	5.19383	5.17267	0.824166
P53867	ATG4	Cysteine protease ATG4	4	6.51777	5.91838	5.28224	5.90613	5.28808	5.46125	5.78566	5.51166	0.933211	4.22752	5.32235	5.73092	5.0936	0.862425	5.90518	5.80334	5.72521	5.81124	0.983934
P41695	BUB1	Checkpoint serine/threonine-protein kinase BUB1	1	7.96275	5.60097	5.65106	6.40493	5.25819	6.44779	6.2257	5.97723	0.933223	6.24819	4.90314	6.06017	5.73717	0.895743	3.44975	5.18337	5.07822	4.57045	0.713583
Q12139	YPR022C	Zinc finger protein YPR022C	4	5.39877	4.73692	5.35113	5.16227	5.17012	4.57086	4.71222	4.81773	0.933258	5.20935	5.27119	4.90678	5.12911	0.993575	5.91247	6.03309	6.50566	6.15041	1.19141
P05373	HEM2	Delta-aminolevulinic acid dehydratase	45	6.09011	5.62263	5.72585	5.81286	5.3482	5.41118	5.51638	5.42525	0.933319	6.21604	5.46679	5.51826	5.7337	0.986381	5.69015	5.39076	6.1239	5.73494	0.986594
P27466	CMK1	Calcium/calmodulin-dependent protein kinase I	24	5.48883	5.5906	5.42202	5.50048	5.08532	5.02013	5.2966	5.13402	0.933376	5.34162	5.25548	5.46502	5.35404	0.973376	5.5764	5.29496	5.73696	5.53611	1.00648
P87108	TIM10	Mitochondrial import inner membrane translocase subunit TIM10	5	4.87074	7.25526	6.05554	6.06051	4.94027	6.51825	5.51171	5.65674	0.933377	5.77826	6.57041	7.22913	6.52593	1.0768	4.91086	3.34331	4.75499	4.33639	0.715515
P23585	HXT2	High-affinity glucose transporter HXT2	4	6.68866	5.95238	6.39654	6.34586	6.13201	5.70658	5.93186	5.92348	0.933441	6.41928	6.17851	6.22035	6.27271	0.988473	4.99056	4.82932	5.11892	4.9796	0.784701
P05375	OPI3	Phosphatidyl-N-methylethanolamine N-methyltransferase	12	5.57604	5.69923	6.08295	5.78607	5.30956	5.38862	5.50683	5.40167	0.933564	6.45549	5.43363	5.30167	5.73026	0.990354	4.61437	4.3423	4.09446	4.35038	0.75187
P38869	SVP26	Protein SVP26	13	6.07385	6.00788	5.47497	5.85223	5.60715	5.36383	5.4214	5.46413	0.933682	6.03967	5.59107	5.78831	5.80635	0.99216	5.00926	5.16267	5.39492	5.18895	0.886662
P21374	ISY1	Pre-mRNA-splicing factor ISY1	6	6.45871	5.88505	5.70759	6.01712	6.00478	5.50405	5.34695	5.61859	0.933768	6.48991	6.22634	5.79679	6.17101	1.02558	4.91693	5.3262	4.69879	4.98064	0.827745
P33202	UFD4	Ubiquitin fusion degradation protein 4	49	5.79134	5.89014	6.14642	5.94263	5.56368	5.61596	5.46749	5.54904	0.933768	6.02635	5.63698	5.7239	5.79574	0.975282	5.49725	5.41076	5.59415	5.50072	0.925637
P53845	YIF1	Protein transport protein YIF1	15	6.42842	5.87246	5.94594	6.08227	5.73774	5.52539	5.77605	5.67973	0.933816	6.58238	5.98022	6.13074	6.23111	1.02447	5.25688	5.34781	5.4472	5.35063	0.879709
Q04217	ECM16	Probable ATP-dependent RNA helicase DHR1	87	7.04651	6.54087	6.65507	6.74748	6.44713	6.23935	6.21644	6.30097	0.933826	7.25506	6.30871	6.11916	6.56098	0.972359	4.74735	4.62726	4.67603	4.68355	0.694118
P42841	PFS2	Polyadenylation factor subunit 2	10	6.4241	6.06852	5.80988	6.10083	5.82782	5.68024	5.58349	5.69718	0.933837	6.32505	5.94893	5.91161	6.06186	0.993612	5.34404	5.29757	5.3992	5.34694	0.876427
P18544	ARG8	Acetylornithine aminotransferase, mitochondrial	16	4.21364	4.12602	4.02342	4.12103	3.63213	3.86462	4.05072	3.84916	0.934029	3.73156	3.98225	3.77706	3.83029	0.92945	6.52813	6.70842	6.83684	6.69113	1.62366
Q03976	RSM24	37S ribosomal protein S24, mitochondrial	13	5.67393	5.46471	4.80796	5.31553	4.75671	5.11157	5.02743	4.96524	0.934099	5.27114	5.33	5.69815	5.4331	1.02212	5.95414	5.44995	5.53193	5.64534	1.06205
P38132	MCM7	DNA replication licensing factor MCM7	40	5.5443	5.38169	5.36283	5.42961	5.15368	4.98575	5.07645	5.07196	0.93413	5.42775	5.18442	5.15416	5.25544	0.967923	4.63364	4.42286	4.49707	4.51786	0.832078
P52593	NUP188	Nucleoporin NUP188	79	6.3651	6.20358	6.09365	6.22078	5.98346	5.74294	5.70749	5.8113	0.934175	6.24273	6.06435	6.05227	6.11978	0.983765	5.11605	4.98039	5.05133	5.04926	0.811676
Q03629	YML079W	Uncharacterized protein YML079W	22	5.55339	6.85975	6.08127	6.1648	5.43196	6.17767	5.67209	5.76057	0.934429	6.07309	6.18602	7.0023	6.42047	1.04147	4.50619	3.68426	4.40261	4.19769	0.680912
Q03722	YML020W	Uncharacterized protein YML020W	9	5.98904	5.90235	5.64545	5.84561	5.52997	5.3179	5.53917	5.46235	0.934435	5.79997	5.60816	5.489	5.63238	0.963522	5.25468	5.12472	5.73306	5.37082	0.918778
P38691	KSP1	Serine/threonine-protein kinase KSP1	28	6.96558	6.93368	7.1125	7.00392	6.60238	6.60144	6.4306	6.54481	0.934449	7.39899	6.37545	6.52803	6.76749	0.966243	4.43111	4.32908	3.54456	4.10158	0.585613
P36069	PMU1	Probable phosphoglycerate mutase PMU1	21	5.31229	5.06634	5.21428	5.19764	4.86423	4.80593	4.90075	4.85697	0.934457	5.13792	4.90102	5.11539	5.05144	0.971873	5.31055	5.14195	5.5226	5.32503	1.02451
P38335	MTC4	Maintenance of telomere capping protein 4	5	5.90791	6.08559	5.62235	5.87195	5.52508	5.5999	5.3371	5.48736	0.934504	5.97447	5.23905	5.7148	5.64277	0.960971	5.33438	5.33635	5.04545	5.23873	0.892161
Q08962	NIP7	60S ribosome subunit biogenesis protein NIP7	16	6.16421	5.7875	5.62585	5.85919	5.67271	5.42447	5.33014	5.47577	0.934562	5.90254	5.78874	5.47164	5.72097	0.976411	5.02159	4.75208	4.80647	4.86005	0.829475
Q99385	VCX1	Vacuolar calcium ion transporter	6	5.96995	5.59555	5.88796	5.81782	5.60256	5.38386	5.32679	5.43774	0.934669	6.40985	5.60244	5.87952	5.96394	1.02512	5.33092	4.68207	5.20501	5.07267	0.871919
P43583	BLM10	Proteasome activator BLM10	87	6.71837	6.46061	6.6375	6.60549	6.33357	6.15229	6.03701	6.17429	0.93472	6.84188	6.10748	6.30705	6.4188	0.971737	5.04571	4.85765	4.98513	4.96283	0.751319
P25573	MGR1	Mitochondrial inner membrane i-AAA protease supercomplex subunit MGR1	12	5.73524	5.92776	5.50268	5.72189	5.39248	5.39952	5.25344	5.34848	0.93474	5.3156	5.28039	5.63502	5.41034	0.94555	5.89059	6.10234	6.00959	6.00084	1.04875
P50104	STB4	Probable transcriptional regulatory protein STB4	1	5.07704	5.22157	5.5466	5.28174	5.29548	4.93597	4.58112	4.93752	0.93483	6.52929	6.15886	5.87131	6.18649	1.1713	5.1562	4.61316	4.41327	4.72754	0.895074
P48525	MSE1	Glutamate--tRNA ligase, mitochondrial	4	5.81766	5.69878	5.74219	5.75288	5.29249	5.10114	5.74067	5.3781	0.934854	5.9746	5.46201	5.88028	5.7723	1.00338	6.62736	5.93739	7.06185	6.5422	1.1372
Q04228	UBX2	UBX domain-containing protein 2	23	5.76825	5.40377	5.63891	5.60364	5.32798	5.24483	5.14467	5.23916	0.934956	5.65935	5.31948	5.49627	5.4917	0.980023	5.20692	5.11217	5.104	5.14103	0.917444
P52553	YKE2	Prefoldin subunit 6	10	5.66828	6.86132	6.11157	6.21372	5.17615	6.63623	5.61669	5.80969	0.934977	6.42925	6.84543	6.71088	6.66185	1.07212	4.20234	3.3817	4.50286	4.02897	0.648398
P50102	UBP8	Ubiquitin carboxyl-terminal hydrolase 8	9	5.8327	5.36502	5.72848	5.64207	5.40284	4.91737	5.50563	5.27528	0.934991	5.94739	5.70247	5.55037	5.73341	1.01619	5.78969	4.8918	5.301	5.3275	0.944246
P47154	STE24	CAAX prenyl protease 1	52	7.08876	6.43702	6.36426	6.63001	6.25617	6.20734	6.13469	6.1994	0.935051	7.06682	6.28866	6.23269	6.52939	0.984823	5.42538	5.26257	5.06711	5.25169	0.792108
Q12239	YOL107W	Transmembrane protein 115 homolog	12	6.17882	5.95855	5.91941	6.01893	5.78238	5.53313	5.56922	5.62824	0.935091	5.9875	5.58863	5.45472	5.67695	0.943183	5.78697	5.34005	5.56969	5.56557	0.924678
P38305	AIM4	Altered inheritance of mitochondria protein 4	3	6.08724	5.07596	5.67316	5.61212	5.19413	5.05755	5.49213	5.24794	0.935108	5.8322	5.03586	5.29836	5.38881	0.960209	5.45589	4.80933	5.9982	5.42114	0.96597
P46974	RSF2	Respiration factor 2	13	5.66901	5.45517	5.67382	5.59933	5.05679	5.27649	5.3754	5.23623	0.935152	5.94426	5.31355	5.57786	5.61189	1.00224	5.35985	5.55937	5.55954	5.49292	0.980995
P53044	UFD1	Ubiquitin fusion degradation protein 1	25	5.592	5.77441	5.89914	5.75518	5.36163	5.39104	5.39365	5.38211	0.935176	5.90553	5.58216	5.70497	5.73089	0.995778	5.19044	5.1749	5.40841	5.25792	0.913597
P32492	MYO4	Myosin-4	50	6.02916	5.78202	5.95812	5.9231	5.64152	5.58111	5.39583	5.53949	0.935234	6.05564	5.73092	5.71291	5.83316	0.984815	5.28308	5.21349	5.44249	5.31302	0.897
P36526	MRPL27	54S ribosomal protein L27, mitochondrial	6	5.65924	5.70562	5.57918	5.64801	5.11584	5.20698	5.52457	5.28246	0.935278	5.92694	5.76228	5.68522	5.79148	1.0254	5.10904	4.694	4.37117	4.72474	0.836531
P48362	HGH1	Protein HGH1	29	5.87789	5.41636	5.52114	5.60513	5.32074	5.28877	5.11858	5.2427	0.935339	5.45985	5.63324	5.23826	5.44378	0.971214	6.09506	5.83048	5.98133	5.96896	1.06491
P48569	YDL183C	Uncharacterized protein YDL183C	4	5.71543	5.97781	6.06842	5.92055	5.6607	5.66048	5.29302	5.53807	0.935397	5.7165	5.47172	5.83881	5.67568	0.95864	5.2508	5.59784	5.95898	5.60254	0.946287
P26449	BUB3	Cell cycle arrest protein BUB3	3	6.1413	5.70166	5.49202	5.77833	5.29398	5.15501	5.76699	5.40533	0.935448	6.40861	6.86158	5.12724	6.13248	1.06129	5.11673	4.73659	4.94717	4.9335	0.853793
Q03799	MRPS8	37S ribosomal protein S8, mitochondrial	10	5.82431	5.53404	5.37987	5.57941	5.08212	5.20132	5.37512	5.21952	0.935497	5.3446	5.18612	5.34045	5.29039	0.948199	6.03442	5.8708	6.41175	6.10566	1.09432
Q12463	TRM11	tRNA (guanine(10)-N2)-methyltransferase	13	6.12366	5.67491	5.36724	5.72194	5.34574	5.36135	5.35326	5.35345	0.935601	6.05451	5.58536	5.26559	5.63515	0.984833	5.15049	5.29138	5.33088	5.25758	0.918847
P11745	RNA1	Ran GTPase-activating protein 1	84	6.05148	6.35041	5.59654	5.99948	5.60918	5.71091	5.5206	5.61356	0.935676	5.44397	5.51332	5.71781	5.55837	0.926475	5.39643	5.21976	5.38255	5.33291	0.888896
Q06688	BER1	SRR1-like protein BER1	5	5.78974	5.35837	5.70566	5.61792	5.43877	5.29638	5.03571	5.25695	0.935747	5.65989	5.29061	5.73147	5.56066	0.989806	5.78754	5.48784	6.30491	5.8601	1.04311
P51534	SHE4	SWI5-dependent HO expression protein 4	23	5.45396	5.30967	5.60231	5.45531	5.05356	5.03712	5.22391	5.10486	0.93576	5.65738	5.38533	5.29816	5.44696	0.998468	5.86966	5.80994	6.27118	5.98359	1.09684
P32767	KAP122	Importin beta-like protein KAP122	27	5.79563	5.38934	5.6988	5.62792	5.39961	5.12695	5.27478	5.26711	0.935889	6.03254	5.75385	5.46157	5.74932	1.02157	4.50093	4.69026	4.71253	4.63457	0.823496
Q07350	PRP11	Pre-mRNA-splicing factor PRP11	6	5.61207	5.3532	5.2217	5.39566	5.16112	4.93016	5.05969	5.05032	0.935998	5.71568	5.00124	5.28647	5.33446	0.988659	5.4526	5.57126	5.58642	5.53676	1.02615
P39935	TIF4631	Eukaryotic initiation factor 4F subunit p150	95	6.95336	6.64586	6.72592	6.77505	6.56005	6.22635	6.23842	6.34161	0.936024	7.40214	6.75221	6.2758	6.81005	1.00517	4.32942	4.02511	4.18703	4.18052	0.617047
P50107	GLO1	Glyoxalase I	48	4.81665	4.91293	5.13978	4.95645	4.40595	4.8981	4.61581	4.63995	0.936144	5.40637	4.43914	4.56217	4.80256	0.968951	4.21202	3.98016	3.88003	4.02407	0.811885
P34167	TIF3	Eukaryotic translation initiation factor 4B	97	6.0047	5.77202	5.61475	5.79716	5.44745	5.44088	5.39335	5.42723	0.936188	5.65411	5.93072	5.53883	5.70789	0.984601	4.68377	4.47803	4.73961	4.6338	0.799323
Q92331	VPS5	Vacuolar protein sorting-associated protein 5	40	6.04521	6.03976	6.11655	6.06717	5.58633	5.69073	5.76462	5.68056	0.936278	6.27672	5.68379	5.45726	5.80592	0.95694	5.06874	5.01619	5.17585	5.08693	0.838434
P06776	PDE2	3',5'-cyclic-nucleotide phosphodiesterase 2	14	5.99735	5.63791	5.41885	5.6847	5.21646	5.37588	5.37508	5.32247	0.93628	7.21514	5.44094	5.7415	6.13253	1.07878	4.4847	4.47597	4.43569	4.46545	0.785521
P28625	YIM1	Protein YIM1	36	5.76666	5.26441	5.55252	5.52786	5.31499	5.13458	5.07928	5.17628	0.936399	5.60981	5.15911	5.59436	5.45443	0.986715	5.27964	5.23863	5.08092	5.19973	0.94064
Q08774	RRG7	Required for respiratory growth protein 7, mitochondrial	1	5.61068	7.16781	5.72854	6.16901	5.31287	5.93199	6.08675	5.7772	0.936488	5.56997	6.27446	6.42422	6.08955	0.987119	5.39511	4.74213	5.08473	5.07399	0.822497
P13186	KIN2	Serine/threonine-protein kinase KIN2	37	6.33564	5.97402	6.32305	6.2109	5.95621	5.69876	5.79438	5.81645	0.93649	6.30122	5.88742	6.02294	6.07053	0.977398	5.10126	5.02217	4.88286	5.0021	0.805373
P35691	TMA19	Translationally-controlled tumor protein homolog	74	6.28482	6.67271	5.96888	6.3088	5.53743	6.29712	5.89031	5.90829	0.936515	5.80343	6.05533	6.09917	5.98598	0.948829	4.60319	4.13031	4.5858	4.43977	0.703741
P29029	CTS1	Endochitinase	3	5.00837	5.67216	4.86442	5.18165	4.70238	4.86015	4.99835	4.85363	0.936695	4.79371	4.66424	5.23843	4.89879	0.945412	6.60784	6.3544	8.00128	6.98784	1.34857
P47170	IML1	Vacuolar membrane-associated protein IML1	36	6.26095	5.95415	6.22493	6.14668	6.08806	5.64596	5.53948	5.75783	0.936739	6.32285	5.85321	5.95505	6.0437	0.983247	5.41447	5.79491	5.5518	5.58706	0.908956
P20134	SFL1	Flocculation suppression protein	2	6.96978	5.77181	5.85267	6.19809	5.71571	5.79536	5.90737	5.80615	0.936764	6.26497	5.72305	5.40887	5.79896	0.935605	5.15448	5.20318	5.49703	5.2849	0.852666
P39713	BDH2	Probable diacetyl reductase [(R)-acetoin forming] 2	11	3.2864	3.33861	3.44402	3.35634	2.99816	3.1392	3.29523	3.1442	0.936792	2.7264	2.84717	3.17437	2.91598	0.868797	10.0473	10.2254	11.4717	10.5815	3.15268
P00635	PHO5	Repressible acid phosphatase	14	7.44838	8.04115	7.04697	7.51217	6.66205	7.39396	7.05662	7.03754	0.936819	6.87763	7.30939	7.42899	7.20534	0.959156	4.56094	4.04418	4.96271	4.52261	0.602038
P0CH08	RPL40A	Ubiquitin-60S ribosomal protein L40	4	5.54318	5.28946	4.58171	5.13812	4.47411	4.74881	5.21769	4.81354	0.936829	5.63886	5.56677	3.85396	5.01986	0.976985	5.43602	6.00424	5.71039	5.71688	1.11264
P36126	SPO14	Phospholipase D1	16	6.56636	6.08815	6.13751	6.26401	5.81949	5.92474	5.86114	5.86846	0.936854	6.34771	5.84505	6.18705	6.1266	0.978065	5.71008	5.3975	5.32143	5.47634	0.874255
Q05473	MRX8	MIOREX complex component 8	2	5.13652	4.71474	5.4912	5.11415	4.6911	4.6789	5.00421	4.7914	0.936891	5.82035	4.48608	5.18111	5.16251	1.00946	4.77556	4.77167	5.25558	4.93427	0.964826
P28240	ICL1	Isocitrate lyase	1	6.33508	5.71758	7.32988	6.46085	6.17253	5.94273	6.04456	6.05327	0.936916	7.95038	5.5249	5.26757	6.24762	0.966997	3.57198	4.49761	4.43708	4.16889	0.645254
Q12100	RTK1	Probable serine/threonine-protein kinase RTK1	22	5.47603	5.41409	5.46017	5.4501	5.07983	5.13865	5.10204	5.10684	0.937018	5.43636	5.36627	5.49678	5.43314	0.996888	5.79686	5.58619	5.67996	5.68767	1.04359
P15801	MIP1	DNA polymerase gamma	5	6.42335	5.58565	5.41811	5.80904	5.387	5.53355	5.40926	5.44327	0.937035	5.80296	5.69663	5.79041	5.76333	0.992132	5.72505	5.62274	5.86579	5.73786	0.987747
P47081	COX16	Cytochrome c oxidase assembly protein COX16, mitochondrial	3	5.56367	5.68981	5.2043	5.48593	5.02849	5.30884	5.08441	5.14058	0.937049	5.22286	4.80714	5.51225	5.18075	0.944371	5.07277	5.26861	5.40157	5.24765	0.956566
P41543	OST1	Dolichyl-diphosphooligosaccharide--protein glycosyltransferase subunit 1	16	6.47412	6.28945	6.33026	6.36461	5.83201	6.10446	5.95655	5.96434	0.93711	6.73118	6.29213	6.03736	6.35356	0.998263	4.60408	4.57	4.20719	4.46042	0.700816
P35177	SPT7	Transcriptional activator SPT7	35	5.81967	5.93375	5.93971	5.89771	5.60309	5.59105	5.38751	5.52722	0.93718	6.09471	5.97112	5.67412	5.91332	1.00265	5.33114	5.33259	5.21397	5.29257	0.897394
P40260	MEP1	Ammonium transporter MEP1	1	6.56963	5.90225	4.69103	5.72097	5.00785	5.1572	5.92083	5.36196	0.937247	5.51867	5.37536	5.33601	5.41001	0.945646	5.14338	6.19624	5.46365	5.60109	0.979046
P38854	TDA11	Topoisomerase I damage affected protein 11	2	6.59471	5.85731	6.04631	6.16611	5.99189	5.44573	5.9003	5.77931	0.937269	6.53383	6.22867	5.62668	6.12973	0.994099	5.13111	5.26973	4.73194	5.04426	0.818062
P00498	HIS1	ATP phosphoribosyltransferase	69	4.93551	4.63093	4.79835	4.78826	4.39411	4.55262	4.51772	4.48815	0.937323	5.03904	4.90816	4.62807	4.85842	1.01465	5.32783	5.37835	5.05096	5.25238	1.09693
P47108	URB2	Nucleolar pre-ribosomal-associated protein 2	37	6.2785	5.58046	5.58763	5.81553	5.68424	5.43578	5.23431	5.45144	0.937394	6.00424	5.74031	5.70596	5.81684	1.00022	4.76237	4.48685	4.67601	4.64174	0.798163
Q03264	NGL2	RNA exonuclease NGL2	15	6.11768	5.54994	5.97491	5.88084	5.57249	5.4137	5.55384	5.51334	0.937509	5.96511	5.44437	5.45144	5.62031	0.955697	4.84077	4.77165	5.11394	4.90879	0.834708
P40367	LAS21	GPI ethanolamine phosphate transferase 2	5	6.90096	6.45176	6.07445	6.47572	6.34681	5.80345	6.06463	6.07163	0.937599	7.23691	5.99187	6.37829	6.53569	1.00926	5.53524	4.67306	4.66743	4.95858	0.765718
P53851	TEX1	Protein TEX1	10	6.05562	5.76359	5.86488	5.8947	5.37705	5.58662	5.618	5.52722	0.93766	6.11298	5.54705	5.57348	5.7445	0.974521	4.78145	4.95267	4.8739	4.86934	0.826054
P42935	ELP2	Elongator complex protein 2	47	5.92954	5.64217	5.51232	5.69468	5.54465	5.23189	5.24258	5.33971	0.937666	5.51702	5.55592	5.57821	5.55038	0.974662	4.82258	4.91154	4.93007	4.88806	0.858357
Q99332	FRT1	Protein HPH1	1	5.67084	5.08976	4.54928	5.10329	5.48062	3.8553	5.02009	4.78534	0.937696	5.07056	5.19686	5.32191	5.19644	1.01825	5.67196	7.69403	7.425	6.93033	1.35801
Q12500	AVL9	Late secretory pathway protein AVL9	37	6.12446	5.92981	5.88174	5.97867	5.51776	5.52717	5.77373	5.60622	0.937704	6.14083	5.42156	5.57704	5.71314	0.955588	5.57053	5.3634	5.50893	5.48095	0.916751
P40548	SNL1	HSP70 co-chaperone SNL1	12	5.64098	5.91781	5.45406	5.67095	5.20927	5.39159	5.35538	5.31875	0.937893	5.65878	5.59828	4.90238	5.38648	0.949837	5.2176	5.2824	5.77706	5.42569	0.956751
P51601	FOL2	GTP cyclohydrolase 1	34	5.94098	5.57881	5.74744	5.75574	5.45005	5.38857	5.35622	5.39828	0.937894	5.95925	5.35796	5.55198	5.62306	0.976948	5.29995	5.38692	5.0352	5.24069	0.910515
P23292	YCK2	Casein kinase I homolog 2	38	5.87979	5.62211	5.7066	5.73617	5.39995	5.47583	5.26413	5.37997	0.937903	6.10615	5.6437	5.70616	5.81867	1.01438	5.33712	5.25237	5.39104	5.32684	0.928642
P40090	SCC4	MAU2 chromatid cohesion factor homolog	6	6.29946	6.01171	5.89447	6.06855	5.6176	5.60548	5.85249	5.69186	0.937927	6.11465	5.49211	5.11259	5.57312	0.918361	5.48208	5.82132	6.05437	5.78592	0.953428
P40164	PSY2	Serine/threonine-protein phosphatase 4 regulatory subunit 3	17	5.62155	5.53602	5.86204	5.6732	5.38269	5.26773	5.31296	5.32113	0.93794	5.81967	5.78139	5.66851	5.75652	1.01469	5.5764	5.67553	5.92788	5.7266	1.00941
P32357	AAR2	A1 cistron-splicing factor AAR2	8	6.02333	6.23937	6.21135	6.15802	5.68167	5.99489	5.65138	5.77598	0.937961	5.57294	5.4234	6.57141	5.85592	0.950942	4.71257	4.85843	5.14823	4.90641	0.796752
Q05031	DFG5	Mannan endo-1,6-alpha-mannosidase DFG5	3	6.70355	5.80618	5.50331	6.00435	5.50841	5.67279	5.7146	5.63193	0.937976	6.23139	6.46576	5.61381	6.10365	1.01654	6.50007	6.16208	7.03768	6.56661	1.09364
P0C2H6	RPL27A	60S ribosomal protein L27-A	79	6.09425	5.4259	5.64374	5.7213	5.31632	5.39403	5.38961	5.36665	0.938013	6.06108	5.68105	5.34002	5.69405	0.995238	5.29785	5.1513	5.29653	5.24856	0.917372
Q12232	SLP1	Uncharacterized protein SLP1	1	5.70098	4.40959	5.47775	5.19611	5.52846	4.36536	4.72887	4.87423	0.938054	5.03414	4.4457	5.20688	4.89557	0.942162	6.01841	6.2295	6.2116	6.15317	1.18419
P38346	BIT2	Probable target of rapamycin complex 2 subunit BIT2	2	5.9876	5.89381	4.86175	5.58105	5.43173	5.12267	5.15331	5.2359	0.938157	6.62942	7.08015	6.80161	6.83706	1.22505	5.75086	4.52647	5.99331	5.42355	0.971778
P53134	YGL114W	Putative oligopeptide transporter YGL114W	6	6.3708	5.79761	5.0492	5.7392	5.18354	5.64072	5.32903	5.38443	0.938184	5.96695	5.02338	5.20496	5.39843	0.940624	5.08349	5.3324	5.73518	5.38369	0.938055
Q06698	YLR419W	Putative ATP-dependent RNA helicase YLR419W	55	6.44057	6.18099	6.51191	6.37782	6.12513	5.92048	5.9058	5.9838	0.93822	6.69428	6.21998	5.91607	6.27678	0.984157	4.84958	4.69856	5.02744	4.85853	0.761784
P40340	YTA7	ATPase histone chaperone YTA7	61	6.12058	5.94899	5.93897	6.00285	5.68533	5.65199	5.56203	5.63312	0.938408	5.92959	5.86444	5.78666	5.86023	0.976242	5.36387	5.30263	5.46175	5.37608	0.895589
P52286	SKP1	Suppressor of kinetochore protein 1	15	5.37524	5.81976	6.02282	5.73927	5.16989	5.47759	5.51109	5.38619	0.938479	6.0976	5.34174	5.51582	5.65172	0.984745	5.11905	4.71086	4.94462	4.92484	0.858095
P41057	RPS29A	40S ribosomal protein S29-A	21	6.24569	5.56391	5.4612	5.75693	5.26842	5.33051	5.61092	5.40328	0.93857	6.10296	5.84021	5.05891	5.66736	0.984441	4.94063	4.96365	5.11477	5.00635	0.869621
P40064	NUP157	Nucleoporin NUP157	70	6.06811	5.68588	5.8208	5.85826	5.58762	5.50947	5.39849	5.49853	0.938593	6.01724	5.80879	5.62045	5.81549	0.992699	5.54213	5.40349	5.48046	5.47536	0.934639
Q12093	SLM3	Mitochondrial tRNA-specific 2-thiouridylase 1	4	6.64806	5.98711	5.90289	6.17935	5.72468	5.9665	5.71032	5.8005	0.93869	6.43615	5.96657	6.31289	6.23854	1.00958	5.83343	5.28079	5.2979	5.47071	0.88532
P38803	IPI1	Pre-rRNA-processing protein IPI1	9	5.84363	5.41297	5.74283	5.66648	5.48721	5.08166	5.3895	5.31946	0.938759	5.88797	5.32266	5.25567	5.48877	0.968638	5.59395	5.37447	5.68303	5.55048	0.97953
P38138	ROT2	Glucosidase 2 subunit alpha	39	6.20712	5.99244	6.04856	6.08271	5.66448	5.66796	5.79988	5.71077	0.938854	6.32818	5.76754	6.07145	6.05572	0.995564	5.38365	5.1432	5.36695	5.29793	0.870983
P53860	PDR16	Phosphatidylinositol transfer protein PDR16	63	6.25925	5.80579	5.92344	5.99616	5.62635	5.6445	5.61884	5.6299	0.938917	6.29562	5.94378	5.74201	5.9938	0.999607	5.29767	5.10306	5.9759	5.45888	0.910395
P40537	ULP2	Ubiquitin-like-specific protease 2	4	6.55891	5.2961	5.78517	5.88006	5.79221	4.94857	5.82281	5.5212	0.938969	6.18893	5.74677	5.75406	5.89659	1.00281	5.34133	5.13413	5.40825	5.29457	0.900428
P47083	MPP10	U3 small nucleolar RNA-associated protein MPP10	36	6.23018	6.15401	5.63264	6.00561	5.71126	5.59247	5.61423	5.63932	0.939009	5.80815	6.03841	5.76643	5.871	0.977585	5.04918	5.09677	5.28083	5.14226	0.856243
Q08773	ISW2	ISWI chromatin-remodeling complex ATPase ISW2	35	5.74133	5.46828	5.75259	5.65407	5.38206	5.21615	5.32985	5.30935	0.939033	5.75647	5.4157	5.46116	5.54444	0.980612	5.64573	5.57094	6.04865	5.75511	1.01787
Q12287	COX17	Cytochrome c oxidase copper chaperone	6	5.81782	7.48547	5.935	6.41276	5.39697	6.6702	5.9986	6.02192	0.939053	6.03682	5.95725	8.67877	6.89095	1.07457	4.67381	3.13823	5.46391	4.42532	0.69008
P32769	HBS1	Elongation factor 1 alpha-like protein	34	5.87095	5.69971	5.91514	5.8286	5.39748	5.52187	5.50075	5.47337	0.939053	6.16368	5.66014	5.69064	5.83815	1.00164	4.58736	4.34482	4.36253	4.43157	0.760315
P00912	TRP1	N-(5'-phosphoribosyl)anthranilate isomerase	3	5.55068	5.55348	5.10514	5.4031	4.89348	5.12967	5.20195	5.07503	0.939282	5.79089	5.40714	5.15675	5.45159	1.00898	4.70506	4.11699	4.23649	4.35285	0.80562
P13856	RSR1	Ras-related protein RSR1	24	6.39002	6.28901	6.17475	6.28459	6.1397	5.79414	5.77521	5.90302	0.939284	5.72305	5.98588	5.95328	5.8874	0.936799	4.94232	4.98835	5.19416	5.04161	0.802217
P03874	CBP2	Cytochrome B pre-mRNA-processing protein 2	13	5.93614	5.83352	5.80292	5.85753	5.36826	5.69068	5.44758	5.50217	0.939334	5.24757	5.34113	5.40045	5.32972	0.909892	5.16534	4.98547	5.25466	5.13516	0.876677
P39724	BOL3	BolA-like protein 3	2	5.47156	6.80515	5.64865	5.97512	5.13758	6.15795	5.54332	5.61295	0.939387	6.07888	5.54084	6.1302	5.91664	0.990213	4.90656	3.75839	4.63318	4.43271	0.741861
P38041	BOI1	Protein BOB1	26	6.27624	6.02745	5.65558	5.98642	5.71639	5.62328	5.5317	5.62379	0.939424	5.49532	5.82199	6.13828	5.81853	0.971954	5.36388	5.0035	5.23898	5.20212	0.868986
P53840	TOF1	Topoisomerase 1-associated factor 1	14	6.15545	5.83236	6.4423	6.14337	6.12552	5.46442	5.72417	5.77137	0.939447	6.73315	6.05234	5.64349	6.14299	0.999939	4.61368	5.02732	5.27254	4.97118	0.809194
P20424	SRP54	Signal recognition particle subunit SRP54	31	5.85437	5.5487	5.41426	5.60578	5.20053	5.24141	5.35723	5.26639	0.939458	5.82888	5.4835	5.35456	5.55565	0.991057	5.27466	5.08306	4.85949	5.0724	0.904853
P53215	THG1	tRNA(His) guanylyltransferase	6	6.58362	6.28475	6.69262	6.52033	6.3292	6.17836	5.86956	6.12571	0.939478	6.64793	6.59971	5.66934	6.30566	0.967077	5.117	4.56216	4.71103	4.79673	0.735658
P33417	IXR1	Intrastrand cross-link recognition protein	15	6.02629	5.61585	5.80521	5.81578	5.65893	5.40716	5.32547	5.46385	0.939487	5.89211	5.94899	5.70037	5.84716	1.00539	5.06491	4.86595	5.14415	5.025	0.864029
P54000	SUB1	RNA polymerase II transcriptional coactivator SUB1	26	6.31184	6.53379	6.39242	6.41268	6.01415	6.14916	5.91084	6.02472	0.9395	6.20921	6.02048	6.25811	6.1626	0.961002	5.32489	5.146	5.36853	5.27981	0.823338
P39962	YCK3	Casein kinase I homolog 3	10	5.64897	5.49316	5.59577	5.5793	5.19913	5.14782	5.38198	5.24298	0.939719	6.38479	5.13136	5.04678	5.52098	0.989546	5.08031	5.09659	5.53619	5.2377	0.938773
P38176	AVT5	Vacuolar amino acid transporter 5	2	6.61685	5.00652	6.1703	5.93122	5.69051	5.26459	5.76665	5.57392	0.939758	4.68943	6.21608	5.03664	5.31405	0.895945	5.3016	5.77824	5.00234	5.36073	0.903815
Q06505	SPN1	Transcription factor SPN1	61	6.13111	6.44012	5.99469	6.18864	5.92343	5.7803	5.74474	5.81616	0.939812	6.22952	6.02921	6.05332	6.10402	0.986326	5.42512	5.06684	4.96145	5.15114	0.832354
P32468	CDC12	Cell division control protein 12	43	6.27002	6.18132	6.23482	6.22872	5.85631	5.90169	5.80382	5.85394	0.93983	6.42895	6.24201	6.08603	6.25233	1.00379	5.40066	5.2004	5.43839	5.34648	0.85836
P38841	YHR138C	Uncharacterized protein YHR138C	1	6.40897	7.39023	4.86477	6.22132	4.99483	6.3335	6.21298	5.8471	0.939849	6.75571	6.44496	6.36842	6.52303	1.0485	4.06493	3.71582	5.11334	4.29803	0.690855
P33334	PRP8	Pre-mRNA-splicing factor 8	22	5.95964	5.77359	5.92281	5.88535	5.56404	5.49266	5.54099	5.53256	0.940057	6.44068	5.7561	5.7665	5.98776	1.0174	5.53804	5.28222	5.53653	5.45226	0.926413
P38121	POL12	DNA polymerase alpha subunit B	11	5.42172	5.40476	5.41274	5.41307	5.13441	5.06476	5.07009	5.08975	0.940271	5.14667	4.99207	5.24595	5.12823	0.947379	5.92618	6.03664	6.27343	6.07875	1.12298
P09880	TRL1	tRNA ligase	75	6.17026	5.9089	6.35815	6.14577	5.83095	5.78101	5.72483	5.77893	0.94031	6.71262	6.13991	5.77743	6.20999	1.01045	4.68907	4.47315	4.66085	4.60769	0.749734
P08019	SGA1	Glucoamylase, intracellular sporulation-specific	1	4.00222	4.77422	5.58174	4.78606	4.17168	4.8306	4.49955	4.50061	0.940358	5.08313	4.07517	5.68587	4.94806	1.03385	6.57263	6.52348	6.79727	6.63113	1.38551
P36144	UTP30	Ribosome biogenesis protein UTP30	15	5.96482	5.48625	5.68885	5.71331	5.31394	5.26747	5.53658	5.37266	0.940377	5.96109	5.31822	5.14655	5.47529	0.958339	5.74835	5.62484	6.0639	5.81236	1.01734
P39969	BOI2	Protein BOI2	19	5.92185	6.19824	6.20769	6.10926	5.91414	5.59156	5.72941	5.74504	0.940382	5.96649	5.93967	6.00738	5.97118	0.977398	4.7989	4.70616	5.00824	4.83777	0.791874
P38823	DMA1	E3 ubiquitin-protein ligase DMA1	7	5.85285	5.36605	5.31059	5.50983	5.0841	5.30695	5.15343	5.18149	0.940409	5.44017	5.6607	5.06463	5.3885	0.977979	5.87675	5.97968	6.80537	6.2206	1.129
P14680	YAK1	Dual specificity protein kinase YAK1	29	5.22165	5.3739	5.73195	5.4425	4.86337	5.25433	5.23752	5.11841	0.940451	5.4243	5.04958	5.24367	5.23918	0.962643	5.64918	5.17364	5.52809	5.4503	1.00143
P07884	MOD5	tRNA dimethylallyltransferase	17	5.57002	5.68582	5.60843	5.62142	5.43081	5.20108	5.22843	5.28677	0.940469	6.00106	5.37428	5.1989	5.52475	0.982802	5.40023	5.22631	5.70731	5.44462	0.968548
P53204	NMA2	Nicotinamide/nicotinic acid mononucleotide adenylyltransferase 2	9	5.54284	5.91762	5.75265	5.7377	5.31856	5.31605	5.554	5.3962	0.940481	5.1847	5.62754	5.69281	5.50168	0.958865	5.76635	5.66455	5.8607	5.76387	1.00456
Q12494	KCS1	Inositol hexakisphosphate kinase 1	22	5.64531	5.64258	5.40983	5.56591	5.27311	5.32817	5.10298	5.23475	0.940503	5.42569	5.31615	5.59164	5.44449	0.978186	5.02253	4.88236	5.41896	5.10795	0.917721
P40541	IRR1	Cohesin subunit SCC3	23	6.83643	6.81739	6.4398	6.69787	6.68741	6.22899	5.98174	6.29938	0.940504	7.09024	6.6372	6.54075	6.75606	1.00869	4.50422	4.42534	4.56681	4.49879	0.671674
Q08193	GAS5	1,3-beta-glucanosyltransferase GAS5	26	6.2096	6.7825	6.78484	6.59231	5.87615	6.27651	6.44889	6.20052	0.940568	6.843	5.7305	6.38095	6.31815	0.958412	5.11449	4.93569	4.96896	5.00638	0.759427
P42847	MRPS18	37S ribosomal protein S18, mitochondrial	9	5.48731	5.50433	4.63484	5.20883	4.9616	4.79163	4.94457	4.89927	0.94057	4.70996	4.74906	5.23274	4.89725	0.940184	5.83597	6.22577	5.3269	5.79621	1.11277
P32806	GYP6	GTPase-activating protein GYP6	17	6.01651	5.56459	5.82608	5.80239	5.40083	5.14094	5.83276	5.45818	0.940677	6.23028	5.49847	5.65616	5.79497	0.998721	5.39782	4.95243	5.19385	5.18137	0.892971
Q03656	SKY1	Serine/threonine-protein kinase SKY1	22	5.35869	5.56273	5.45706	5.45949	5.05562	5.22197	5.12946	5.13568	0.940689	5.80902	5.28023	5.24587	5.44504	0.997353	5.24299	4.95413	5.3021	5.16641	0.946316
P54730	UBX4	UBX domain-containing protein 4	30	5.71372	5.72523	5.50276	5.64724	5.25956	5.4093	5.26885	5.31257	0.940738	5.6552	5.40472	5.41996	5.49329	0.97274	5.65969	5.50329	5.96675	5.70991	1.0111
P32643	TMT1	Trans-aconitate 3-methyltransferase	23	3.85167	3.91502	3.76974	3.84548	3.49917	3.60143	3.7524	3.61767	0.940759	3.36188	3.3422	3.59522	3.4331	0.892763	7.31543	7.70819	7.25763	7.42708	1.93138
Q12038	SRO7	Lethal(2) giant larvae protein homolog SRO7	23	6.46724	6.29042	6.28351	6.34706	6.15559	5.92987	5.82787	5.97111	0.940768	6.53549	6.4057	6.27036	6.40385	1.00895	4.70727	4.8965	4.19961	4.60113	0.724923
P47054	NUP192	Nucleoporin NUP192	56	5.94843	5.64504	5.67573	5.7564	5.55872	5.31353	5.37536	5.41587	0.940843	6.11017	5.768	5.55995	5.81271	1.00978	5.5743	5.55761	5.64097	5.59096	0.97126
P39009	DUN1	DNA damage response protein kinase DUN1	18	6.14075	6.03656	5.89439	6.0239	5.6546	5.69997	5.64901	5.66786	0.940895	6.13342	6.12871	5.78778	6.01664	0.998794	5.26389	4.8895	5.39047	5.18129	0.860122
P38333	ENP1	Essential nuclear protein 1	30	5.4702	5.29833	5.19703	5.32185	5.09485	5.0109	4.91663	5.00746	0.940924	5.35826	5.3458	4.93802	5.21403	0.979739	5.66062	5.64556	6.17547	5.82722	1.09496
P25039	MEF1	Elongation factor G, mitochondrial	33	5.63891	5.97149	6.4893	6.03323	5.67843	5.57761	5.77591	5.67732	0.941007	5.4499	5.58478	5.81069	5.61512	0.930699	6.08173	6.1219	6.54063	6.24809	1.03561
P40460	NDC80	Kinetochore protein NDC80	14	5.53979	5.49638	5.32501	5.45373	5.25527	4.99164	5.14963	5.13218	0.941041	5.65539	5.48584	5.59953	5.58025	1.0232	5.59865	5.54732	6.07325	5.73974	1.05244
Q04418	RBA50	RNA polymerase II-associated protein RBA50	16	6.3691	5.82231	5.18708	5.79283	5.43632	5.62523	5.29299	5.45151	0.941079	5.16406	5.27272	5.42847	5.28842	0.912925	5.54594	5.65333	5.78596	5.66174	0.977371
P33339	TFC4	Transcription factor tau 131 kDa subunit	19	6.07501	5.99204	5.93499	6.00068	5.87222	5.5008	5.5687	5.64724	0.9411	5.81493	6.04031	5.71115	5.85546	0.9758	5.28118	5.12833	5.26456	5.22469	0.870683
Q04081	PPM1	Leucine carboxyl methyltransferase 1	18	5.67043	5.3633	5.83312	5.62228	5.18859	5.17297	5.51491	5.29216	0.941282	6.00357	5.16972	5.45382	5.54237	0.985786	5.39251	5.24207	5.76901	5.46786	0.972534
P53036	SAP4	SIT4-associating protein SAP4	3	4.95901	7.09255	5.84844	5.96667	6.20519	5.76462	4.87998	5.6166	0.941329	6.37281	5.99895	6.34486	6.23887	1.04562	5.36775	4.8371	5.69538	5.30008	0.888281
P17442	PHO81	Phosphate system positive regulatory protein PHO81	59	6.42356	6.14035	6.03837	6.20076	5.96264	5.72724	5.82101	5.83696	0.94133	6.18956	6.18041	5.99567	6.12188	0.987279	5.94767	5.8934	6.35715	6.06607	0.978279
Q03466	EBS1	Nonsense-mediated mRNA decay factor EBS1	16	5.73995	5.57349	5.74932	5.68759	5.39782	5.1854	5.47879	5.354	0.941349	5.43005	5.91857	5.65379	5.66747	0.996463	5.47328	4.95541	5.30895	5.24588	0.922338
Q05123	ARP9	Actin-like protein ARP9	30	6.0511	5.78699	5.59804	5.81204	5.49692	5.43329	5.48346	5.47122	0.94136	5.63495	5.61358	5.54742	5.59865	0.963284	5.61739	5.64813	5.6819	5.64914	0.971971
Q8J0M4	YCL012C	UPF0357 protein YCL012C	7	5.96297	5.78939	5.44867	5.73368	5.46798	5.3563	5.36821	5.3975	0.941367	5.1438	5.24002	5.36988	5.25123	0.915858	5.20961	4.90423	5.69136	5.2684	0.918852
P32783	ABD1	mRNA cap guanine-N7 methyltransferase	22	6.21918	5.77964	5.82564	5.94149	5.6194	5.56585	5.59437	5.59321	0.941382	6.32027	5.62997	5.62164	5.85729	0.98583	5.35978	5.03725	5.32184	5.23962	0.881871
P38221	CDS1	Phosphatidate cytidylyltransferase	31	6.85655	6.62294	6.55057	6.67669	6.29897	6.25389	6.3035	6.28545	0.941403	6.62094	5.94477	6.01569	6.1938	0.927676	4.63078	4.73742	4.48733	4.61851	0.691737
P32776	TFB1	General transcription and DNA repair factor IIH subunit TFB1	17	5.82153	5.53447	5.44142	5.59914	5.26402	5.1019	5.4499	5.27194	0.941562	5.78909	5.74697	5.3937	5.64325	1.00788	5.33115	5.51531	5.75926	5.53524	0.988588
P40561	SGN1	RNA-binding protein SGN1	22	5.58343	5.67986	5.72189	5.66173	5.22553	5.40321	5.36405	5.33093	0.941573	5.58155	5.35242	5.5241	5.48602	0.968966	5.29367	5.17163	5.28771	5.251	0.927456
P40581	HYR1	Glutathione peroxidase-like peroxiredoxin HYR1	65	6.27256	6.04263	6.03534	6.11684	5.65308	5.8827	5.74489	5.76022	0.941699	6.14173	5.64003	5.91435	5.8987	0.964338	5.47928	5.07796	5.34826	5.30183	0.86676
Q12389	DBP10	ATP-dependent RNA helicase DBP10	65	6.21655	5.5869	5.70794	5.83713	5.71604	5.36431	5.41018	5.49684	0.941703	5.95763	5.62975	5.3635	5.65029	0.967992	5.2262	5.04737	5.335	5.20286	0.891338
Q04779	RCO1	Transcriptional regulatory protein RCO1	9	5.87654	6.00925	5.97579	5.95386	5.53702	5.55213	5.73134	5.60683	0.941713	5.91611	5.76516	5.55788	5.74638	0.965153	5.52086	4.92841	5.36277	5.27068	0.885254
P07266	MRS1	Mitochondrial RNA-splicing protein MRS1	7	5.80085	5.90911	5.57239	5.76078	5.5589	5.32039	5.39604	5.42511	0.941731	5.27624	5.40925	5.10288	5.26279	0.913555	5.411	5.37838	5.95121	5.5802	0.968652
P38688	SRP72	Signal recognition particle subunit SRP72	60	5.83859	5.35546	5.3505	5.51485	5.28813	5.13557	5.15812	5.19394	0.94181	5.51821	5.38258	5.35721	5.41933	0.98268	5.7865	5.54635	5.82894	5.7206	1.03731
Q06218	DBP9	ATP-dependent RNA helicase DBP9	40	5.61096	5.01577	5.05323	5.22665	5.02883	4.87796	4.86194	4.92291	0.941886	5.27865	5.37775	4.88555	5.18065	0.991198	5.46669	5.4194	5.68375	5.52328	1.05675
Q00764	TPS1	Alpha,alpha-trehalose-phosphate synthase [UDP-forming] 56 kDa subunit	129	4.63942	5.23548	5.2216	5.03217	4.54013	4.95849	4.72072	4.73978	0.941896	4.79687	4.56676	5.03458	4.7994	0.953745	6.90871	6.74365	6.54946	6.73394	1.33818
P40510	SER33	D-3-phosphoglycerate dehydrogenase 2	36	5.13336	4.89257	5.09175	5.03923	4.89442	4.6757	4.66932	4.74648	0.941906	5.04925	5.26389	5.02849	5.11388	1.01481	4.62151	5.09493	4.80105	4.83916	0.960299
P38747	OTU2	OTU domain-containing protein 2	15	5.95941	5.60109	5.85814	5.80621	5.6459	5.35144	5.40951	5.46895	0.941913	5.33326	5.84814	5.70684	5.62941	0.96955	5.47505	5.28692	5.56918	5.44372	0.937567
P43534	THI5	4-amino-5-hydroxymethyl-2-methylpyrimidine phosphate synthase THI5	1	5.63778	6.08576	6.15366	5.95907	5.32418	5.94292	5.57414	5.61375	0.942051	5.95035	7.3574	6.50988	6.60588	1.10854	5.46538	4.02944	5.06501	4.85328	0.814436
P53858	BNI4	Protein BNI4	7	5.80907	6.22519	5.9341	5.98945	5.85662	5.68445	5.38609	5.64239	0.942054	5.70952	5.87726	6.24434	5.94371	0.992362	4.98262	5.20298	5.60781	5.26447	0.878957
Q04792	GAD1	Glutamate decarboxylase	72	4.74172	5.22071	5.1291	5.03051	4.49966	4.78068	4.93681	4.73905	0.942062	4.94821	4.40675	4.9658	4.77359	0.948927	6.9409	6.91973	6.72697	6.86253	1.36418
P35178	RRP1	Ribosomal RNA-processing protein 1	27	5.87131	5.26796	5.63066	5.58998	5.29889	5.26086	5.23893	5.26623	0.942084	6.27982	5.40793	5.03088	5.57288	0.996941	4.86605	4.8336	5.08003	4.92656	0.88132
P23561	STE11	Serine/threonine-protein kinase STE11	8	5.78437	5.58594	5.53953	5.63661	5.32642	5.31849	5.28594	5.31028	0.942105	5.52765	5.328	5.34782	5.40116	0.958227	4.90769	5.04377	5.04833	4.99993	0.887045
P12611	WHI2	Growth regulation protein	21	5.5713	5.48348	5.41588	5.49022	5.25247	5.12399	5.14074	5.1724	0.942112	5.48527	5.26709	5.00226	5.25154	0.956526	5.60731	5.56418	5.60503	5.59217	1.01857
P14681	KSS1	Mitogen-activated protein kinase KSS1	7	5.99782	5.69011	5.51671	5.73488	5.74712	5.51954	4.94281	5.40316	0.942157	5.16022	6.06661	5.21245	5.47976	0.955514	6.12501	5.89137	7.19972	6.40537	1.11691
Q02733	IRC15	Increased recombination centers protein 15	2	5.25362	5.44546	5.10926	5.26945	5.03113	5.42947	4.43398	4.96486	0.942198	4.4831	4.70019	5.14004	4.77444	0.906062	5.50112	5.58001	6.09554	5.72556	1.08656
P53012	SCS3	Acyl-coenzyme A diphosphatase SCS3	5	5.72129	5.4548	5.25265	5.47625	5.1221	5.19014	5.16882	5.16035	0.942316	6.1985	6.24009	5.70077	6.04645	1.10412	5.46713	5.32799	5.27352	5.35621	0.978081
P46670	CIN2	Tubulin-specific chaperone C	6	6.2167	5.76545	5.43186	5.80467	5.46709	5.30412	5.6403	5.4705	0.942431	5.72742	5.57788	5.70213	5.66914	0.976652	5.43505	5.24763	5.31242	5.3317	0.918519
P32784	SCT1	Glycerol-3-phosphate O-acyltransferase 1	22	6.19153	6.11288	6.18255	6.16232	5.82616	5.70934	5.8872	5.80757	0.942432	6.39771	5.78706	5.87136	6.01871	0.976695	5.38974	5.29931	5.58168	5.42358	0.880119
P20459	SUI2	Eukaryotic translation initiation factor 2 subunit alpha	72	5.97592	5.68883	5.73703	5.80059	5.36136	5.50007	5.53883	5.46675	0.942447	6.14479	5.46044	5.5099	5.70504	0.983528	5.11704	4.97576	4.86694	4.98658	0.859667
Q04623	ECM18	Protein ECM18	1	5.00925	5.54795	5.18227	5.24649	5.28622	4.80121	4.74804	4.94516	0.942565	6.14651	5.15758	5.56755	5.62388	1.07193	7.14416	7.78629	5.95384	6.96143	1.32687
P47047	MTR4	ATP-dependent RNA helicase DOB1	78	6.6732	6.2421	5.91609	6.27713	6.09928	5.84246	5.80909	5.91694	0.942619	6.4751	6.16004	5.95086	6.19533	0.986969	5.14615	5.02154	4.96072	5.0428	0.803361
P33401	PGM1	Phosphoglucomutase 1	81	5.73136	5.63324	5.65006	5.67155	5.31093	5.40822	5.32394	5.3477	0.942898	5.81074	5.4327	5.40975	5.55106	0.978755	6.12655	6.21256	6.03224	6.12378	1.07974
P53954	ALG11	GDP-Man:Man(3)GlcNAc(2)-PP-Dol alpha-1,2-mannosyltransferase	26	6.14749	5.81768	5.80107	5.92208	5.59508	5.46675	5.69509	5.58564	0.943189	6.16372	5.74533	5.68113	5.86339	0.99009	5.65883	5.4667	5.58962	5.57172	0.940838
P10834	PET54	Protein PET54	7	5.35891	5.08654	5.2982	5.24788	5.04104	4.89836	4.91185	4.95042	0.943317	4.92213	4.57766	4.70112	4.73364	0.902009	5.91994	5.93585	6.38549	6.08043	1.15864
Q99314	SAS5	Something about silencing protein 5	2	5.49221	5.86237	4.7966	5.38373	5.64932	4.12426	5.46248	5.07869	0.94334	5.68061	6.08215	6.09923	5.954	1.10592	6.16998	5.28736	5.85158	5.76964	1.07168
P06780	RHO1	GTP-binding protein RHO1	32	5.90617	5.38951	5.6453	5.64699	5.26818	5.31239	5.40263	5.32773	0.943464	6.25382	5.50812	5.19134	5.65109	1.00073	5.13383	4.65785	4.55238	4.78135	0.846708
P21192	ACE2	Metallothionein expression activator	8	6.34013	6.25424	5.57196	6.05544	5.97686	5.71257	5.45063	5.71335	0.943507	5.56342	5.60186	5.68381	5.61636	0.92749	5.23549	5.73148	5.5679	5.51162	0.910193
Q08215	PEX15	Peroxisomal membrane protein PEX15	2	4.65862	5.90717	6.16204	5.57594	5.84049	5.2483	4.69485	5.26121	0.943556	5.2403	5.84235	5.37787	5.48684	0.98402	5.20866	6.12687	6.56832	5.96795	1.0703
Q12680	GLT1	Glutamate synthase [NADH]	299	5.97441	5.70793	5.75729	5.81321	5.4115	5.47192	5.5746	5.48601	0.943714	5.80222	5.79598	5.62553	5.74124	0.98762	5.46692	5.37272	5.19812	5.34592	0.919616
P38218	POA1	ADP-ribose 1''-phosphate phosphatase	12	6.18831	5.53179	5.93102	5.88371	5.41058	5.60085	5.64649	5.55264	0.943732	6.15828	5.73198	5.39559	5.76195	0.979306	5.27126	5.14072	5.72797	5.37998	0.914387
P51401	RPL9B	60S ribosomal protein L9-B	49	5.55652	5.54793	5.21144	5.43863	5.25051	5.03763	5.11033	5.13282	0.943771	5.20597	5.24604	5.14938	5.20046	0.956208	5.89945	5.99667	6.19153	6.02922	1.10859
Q08484	GYP1	GTPase-activating protein GYP1	9	5.39447	5.41947	5.10608	5.30667	5.24574	4.75697	5.02342	5.00871	0.943851	5.19831	5.0038	5.29557	5.16589	0.973471	5.79755	5.66425	6.23038	5.89739	1.11132
P53129	MON1	Vacuolar fusion protein MON1	8	5.63996	5.90024	5.24719	5.5958	5.14284	5.33859	5.36438	5.28194	0.943911	5.57941	5.33735	5.53861	5.48512	0.980222	5.55798	5.28994	6.23983	5.69592	1.01789
P40354	NTA1	Protein N-terminal amidase	21	5.44097	5.50865	5.77739	5.57567	5.18759	5.17427	5.42717	5.26301	0.943924	5.60674	5.56311	5.21977	5.46321	0.97983	5.64638	5.61376	5.66217	5.64077	1.01168
Q03407	PKH1	Serine/threonine-protein kinase PKH1	18	5.58294	5.56573	5.53186	5.56018	5.0541	5.26914	5.4227	5.24865	0.943971	5.65487	5.18798	5.35386	5.3989	0.970995	5.19225	5.28157	5.65402	5.37595	0.966866
P53270	YGR117C	Uncharacterized protein YGR117C	18	5.63885	5.70789	6.17916	5.84197	5.48142	5.39593	5.66757	5.51497	0.944027	5.91698	5.63635	5.48016	5.67783	0.971904	4.82072	4.95908	4.76791	4.84924	0.830069
P25362	PET18	Protein PET18	5	7.03715	7.47926	6.73195	7.08279	6.5418	7.07631	6.44371	6.68727	0.944159	7.53489	7.14644	7.48459	7.38864	1.04318	3.9867	3.61729	3.85127	3.81842	0.539113
Q08224	THI20	Hydroxymethylpyrimidine/phosphomethylpyrimidine kinase THI20	25	5.52482	5.72	5.99497	5.7466	5.37036	5.53349	5.374	5.42595	0.944202	5.76463	5.9523	5.76801	5.82831	1.01422	5.70626	5.36636	5.91161	5.66141	0.985176
P39526	LAA1	AP-1 accessory protein LAA1	47	6.57637	6.41175	6.12406	6.37073	6.24321	5.92788	5.87588	6.01566	0.944265	6.37519	6.12954	6.02508	6.1766	0.969529	5.05699	5.07731	5.23503	5.12311	0.804164
Q06089	YPR098C	Uncharacterized mitochondrial outer membrane protein YPR098C	11	5.41119	5.66624	6.12254	5.73332	5.2845	5.40675	5.55011	5.41379	0.944267	5.81314	5.31176	5.59619	5.5737	0.972158	4.41661	4.10331	4.25542	4.25845	0.742754
P36068	SHE2	SWI5-dependent HO expression protein 2	9	5.62898	5.56904	5.89827	5.69876	5.50097	5.35331	5.28926	5.38118	0.944272	5.1258	5.83777	5.33609	5.43322	0.953403	4.76091	4.4044	5.07887	4.74806	0.833174
Q03218	MMT1	Mitochondrial metal transporter 1	6	5.91407	5.29692	5.27862	5.49654	4.92826	5.15367	5.49057	5.19083	0.944383	5.72109	5.03994	5.21614	5.32572	0.968923	5.45714	5.17332	4.97684	5.20243	0.946493
P53292	MRPS35	37S ribosomal protein S35, mitochondrial	19	5.44623	5.25387	5.08049	5.2602	4.89095	4.89142	5.12107	4.96781	0.944416	5.25362	5.0923	5.17643	5.17412	0.983636	5.82419	5.55893	5.33222	5.57178	1.05923
Q04370	PEX12	Peroxisome assembly protein 12	6	5.69442	5.7198	6.09823	5.83748	5.43845	5.33052	5.77035	5.51311	0.944432	6.22241	5.68177	6.05576	5.98665	1.02555	5.19306	5.4229	5.24547	5.28714	0.905723
P38873	KOG1	Target of rapamycin complex 1 subunit KOG1	40	6.14884	5.66182	5.77501	5.86189	5.62657	5.4445	5.53951	5.53686	0.944552	5.6238	5.60807	5.75682	5.6629	0.966053	5.42227	5.44368	5.5242	5.46338	0.932017
P38970	HAL5	Serine/threonine-protein kinase HAL5	23	5.64703	5.35365	5.61346	5.53805	5.1303	5.09987	5.46309	5.23109	0.944573	5.30905	5.3559	5.1656	5.27685	0.952836	5.45438	5.44647	6.08896	5.66327	1.02261
Q12017	PLP2	Phosducin-like protein 2	26	5.97002	5.59862	5.93576	5.8348	5.5255	5.54004	5.47482	5.51345	0.944926	6.06966	5.56166	5.70669	5.77934	0.990494	5.17427	4.93932	4.97444	5.02934	0.861956
P38234	RFS1	Protein RFS1	26	4.76044	5.20963	5.2222	5.06409	4.83687	4.58673	4.93278	4.78546	0.944979	5.14256	5.03838	4.86682	5.01592	0.990488	5.3004	5.57745	5.3123	5.39672	1.06568
P40160	RIO2	Serine/threonine-protein kinase RIO2	22	5.6384	5.94919	5.47353	5.68704	5.31624	5.42398	5.38403	5.37475	0.945087	5.39706	5.4624	5.46539	5.44162	0.956845	5.59388	5.44259	5.91864	5.6517	0.993786
P40566	EGH1	Ergosteryl-beta-glucosidase	11	5.76762	5.45204	5.06584	5.4285	5.35139	4.9127	5.12739	5.13049	0.945103	5.16746	5.54212	5.27942	5.32967	0.981794	5.49085	5.60212	5.98102	5.69133	1.04842
P40469	MET18	DNA repair/transcription protein MET18/MMS19	46	6.15572	5.63502	5.63314	5.80796	5.67474	5.44717	5.34618	5.48936	0.945145	5.90617	5.64416	5.72171	5.75735	0.991286	5.10255	5.06298	5.07239	5.07931	0.874542
P17065	SEC2	Rab guanine nucleotide exchange factor SEC2	23	5.89818	5.53708	5.65959	5.69828	5.61992	5.14237	5.39919	5.38716	0.945401	6.09337	5.7518	5.75914	5.8681	1.0298	4.79957	4.65476	5.34018	4.9315	0.865437
P87275	AIM11	Altered inheritance of mitochondria protein 11	1	6.15246	5.73184	5.46524	5.78318	5.51862	5.10087	5.78368	5.46772	0.945453	5.50449	4.86136	5.87063	5.41216	0.935845	5.83327	5.22535	5.07151	5.37671	0.929715
P36096	TUL1	Transmembrane E3 ubiquitin-protein ligase 1	7	5.79679	4.94834	5.03559	5.26024	5.0811	4.86302	4.97715	4.97376	0.945538	5.25148	4.76953	4.89477	4.97193	0.94519	5.99315	6.18737	7.41733	6.53262	1.24189
P35208	SPT10	Protein SPT10	4	5.71502	4.83781	5.57531	5.37605	5.09798	5.01411	5.13843	5.08351	0.945585	5.21639	5.49269	5.17923	5.2961	0.98513	5.46012	5.03963	5.85511	5.45162	1.01406
P36103	YKL023W	Uncharacterized protein YKL023W	9	6.07895	6.2203	6.14205	6.1471	5.65465	5.87579	5.90765	5.8127	0.9456	6.30345	5.66902	5.55092	5.84113	0.950225	5.22415	4.98773	4.92494	5.04561	0.820811
P25337	BUD31	Pre-mRNA-splicing factor BUD31	2	5.56723	5.87534	6.06121	5.83459	5.85902	4.75021	5.94536	5.5182	0.945772	6.69162	5.21745	5.96601	5.95836	1.02121	4.35423	4.72164	4.59118	4.55568	0.780806
Q06132	SGD1	Suppressor of glycerol defect protein 1	21	5.76883	5.75101	5.56707	5.69564	5.54653	5.36778	5.24773	5.38735	0.945873	5.42063	5.54251	5.56835	5.5105	0.967494	5.42254	5.42339	5.87828	5.57474	0.978773
P53137	CUE3	RQC trigger complex subunit CUE3	16	5.69699	5.76338	5.57853	5.67963	5.53424	5.33983	5.24275	5.37227	0.945884	5.66093	5.21848	5.67065	5.51669	0.97131	5.36354	5.08792	5.17385	5.20844	0.917037
P39722	GEM1	Mitochondrial Rho GTPase 1	12	5.40149	5.37738	5.40067	5.39318	5.2	5.08099	5.02335	5.10145	0.945907	5.73643	5.50831	5.14	5.46158	1.01268	5.32581	5.50985	6.02446	5.62004	1.04206
Q12009	TRM8	tRNA (guanine-N(7)-)-methyltransferase	20	6.53357	5.60166	5.73688	5.95737	5.60426	5.57719	5.72428	5.63524	0.945928	6.18752	5.50003	5.58374	5.7571	0.966382	5.54693	5.27814	5.46508	5.43005	0.911484
P39955	SAP1	Protein SAP1	13	5.70516	5.87546	5.79536	5.79199	5.49443	5.46429	5.47799	5.4789	0.945944	5.46187	5.56515	5.63661	5.55454	0.959004	5.37553	5.15006	5.57407	5.36655	0.926547
P51862	ROM2	RHO1 GDP-GTP exchange protein 2	12	5.81747	5.77744	5.82858	5.80783	5.35051	5.70116	5.43081	5.49416	0.945992	5.84296	5.61936	5.25379	5.57204	0.959401	5.25838	5.37461	6.0331	5.55536	0.95653
P46654	RPS0B	40S ribosomal protein S0-B	10	6.60633	6.96468	5.0982	6.22307	6.03134	6.45905	5.17245	5.88761	0.946095	3.83825	4.6962	5.69205	4.74217	0.76203	6.65012	6.77056	6.4769	6.63253	1.0658
Q06321	ATG26	Sterol 3-beta-glucosyltransferase	27	6.21037	6.19104	6.18412	6.19518	6.02758	5.82411	5.7345	5.86206	0.94623	6.27446	5.89671	6.04527	6.07215	0.980141	5.27512	5.13941	5.17825	5.19759	0.838974
P47102	GEA1	ARF guanine-nucleotide exchange factor 1	28	5.77977	5.57723	5.65164	5.66955	5.35214	5.3174	5.42468	5.36474	0.946238	5.95131	5.50829	5.67518	5.71159	1.00742	5.02475	4.87645	5.06299	4.98806	0.879799
P38784	VMA22	Vacuolar ATPase assembly protein VMA22	9	6.42002	5.83456	5.80843	6.021	5.93131	5.61377	5.54768	5.69759	0.946285	5.6602	5.44281	5.6659	5.58964	0.928356	6.3949	6.64443	6.79879	6.61271	1.09827
Q08687	TMA16	Translation machinery-associated protein 16	6	4.91826	4.68373	4.72458	4.77552	4.69608	4.17571	4.68526	4.51902	0.946287	4.2757	4.61918	3.96594	4.28694	0.89769	6.84528	6.24375	7.95	7.01301	1.46853
P40012	HEM14	Protoporphyrinogen oxidase	40	5.84273	5.98775	6.08414	5.97154	5.50332	5.54985	5.90027	5.65115	0.946347	6.15181	5.74482	5.72945	5.87536	0.983894	5.00791	4.9517	4.86613	4.94191	0.827578
Q12462	PEX11	Peroxisomal membrane protein PMP27	9	5.45225	4.86342	5.18862	5.1681	4.94737	4.78795	4.93814	4.89115	0.946413	5.66226	4.93525	4.99661	5.19804	1.00579	4.95843	4.79817	4.93443	4.89701	0.947546
P53552	THO2	THO complex subunit 2	44	5.73907	5.37351	5.29883	5.47047	5.23492	5.14043	5.15671	5.17735	0.946418	5.59162	5.41252	5.40241	5.46885	0.999704	5.597	5.52144	5.67468	5.59771	1.02326
P37267	CBP4	Assembly factor CBP4	8	5.84756	5.43361	5.36695	5.54937	5.1911	5.24826	5.31676	5.25204	0.94642	5.95834	5.20042	5.59735	5.58537	1.00649	6.09538	5.9387	6.26346	6.09918	1.09908
P46674	SAC3	Nuclear mRNA export protein SAC3	16	5.88471	5.9213	5.89597	5.90066	5.82749	5.39606	5.53034	5.58463	0.946442	5.48018	5.59551	5.93703	5.67091	0.961063	5.74008	5.99467	5.86046	5.86507	0.993968
P07276	RAD2	DNA repair protein RAD2	7	5.93295	5.56514	5.40692	5.635	5.65867	5.19033	5.1512	5.3334	0.946477	6.11724	5.49667	5.82297	5.81229	1.03146	5.85969	5.57819	5.91564	5.78451	1.02653
P53275	YGR127W	Uncharacterized protein YGR127W	18	5.44248	5.89801	5.92534	5.75528	5.35278	5.55432	5.43538	5.44749	0.946522	5.81841	5.26367	5.69674	5.59294	0.971793	6.44715	6.3244	6.30846	6.36	1.10507
P29469	MCM2	DNA replication licensing factor MCM2	48	5.86227	5.7082	5.64307	5.73785	5.43124	5.41497	5.44707	5.43109	0.946539	5.77966	5.73157	5.59225	5.70116	0.993606	4.80648	4.7357	4.83028	4.79082	0.834951
P38850	RTT107	Regulator of Ty1 transposition protein 107	32	6.53071	5.99006	6.20549	6.24209	6.07316	5.93658	5.71618	5.90864	0.946581	6.18721	6.23896	6.19793	6.20803	0.994545	4.64352	4.60963	4.90501	4.71939	0.756059
Q08446	SGT1	Protein SGT1	32	5.68586	5.47059	5.62099	5.59248	5.25986	5.20582	5.41563	5.29377	0.946587	5.74857	5.37181	5.5068	5.54239	0.991044	5.11028	5.25252	5.25034	5.20438	0.930603
P53169	YBP2	YAP1-binding protein 2	7	6.22472	5.99883	5.81802	6.01386	5.49917	5.52605	6.05303	5.69275	0.946606	6.85654	5.48665	5.79651	6.04657	1.00544	4.89692	4.52979	4.42687	4.61786	0.76787
P53720	SMM1	tRNA-dihydrouridine(20) synthase [NAD(P)+]	15	5.34278	5.22821	5.20619	5.25906	4.93831	4.93226	5.06519	4.97859	0.946669	5.52757	4.92628	4.83705	5.09697	0.969178	5.18571	4.99237	5.09539	5.09116	0.968074
Q06436	MAG2	RING-finger protein MAG2	12	6.08073	5.61445	5.80105	5.83208	5.55598	5.30987	5.69824	5.52136	0.946723	5.45104	5.46868	5.30258	5.40743	0.927188	5.25856	5.26222	5.22091	5.24723	0.899719
P25443	RPS2	40S ribosomal protein S2	185	6.10907	5.59414	5.69132	5.79818	5.52574	5.39769	5.54531	5.48958	0.946777	5.91906	5.66614	5.2556	5.6136	0.968166	5.3976	5.50611	5.34559	5.41643	0.934161
P32387	MRP20	54S ribosomal protein L41, mitochondrial	3	5.94791	5.57402	6.11964	5.88052	5.41231	5.64149	5.64899	5.5676	0.946786	5.82432	5.3384	5.45557	5.53943	0.941996	4.84306	5.22688	4.56151	4.87715	0.829373
Q12368	SNU23	23 kDa U4/U6.U5 small nuclear ribonucleoprotein component	6	5.54473	5.11828	5.70866	5.45722	4.8037	5.41787	5.2795	5.16702	0.946823	5.17049	4.86927	5.13243	5.0574	0.926734	5.88039	5.40971	6.42777	5.90596	1.08223
P36095	VPS24	Vacuolar protein-sorting-associated protein 24	15	5.70779	5.64258	5.34912	5.5665	5.0271	5.41989	5.36655	5.27118	0.946947	5.11663	5.1721	5.37421	5.22098	0.937929	5.73898	5.45873	5.94862	5.71544	1.02676
Q99181	HSH49	Protein HSH49	3	5.11867	5.64885	5.60234	5.45662	5.48947	4.75982	5.25231	5.1672	0.94696	5.88298	5.4517	6.70145	6.01204	1.10179	6.27035	5.44991	5.18058	5.63361	1.03244
Q04049	RAD30	DNA polymerase eta	2	6.81346	6.15117	6.51095	6.49186	5.86488	6.15639	6.42224	6.14784	0.947007	6.63892	6.51624	5.77304	6.3094	0.971894	4.79335	4.55065	4.31212	4.55204	0.701192
P09368	PUT1	Proline dehydrogenase, mitochondrial	14	7.53762	7.74211	8.65196	7.97723	7.49358	7.9316	7.24196	7.55571	0.94716	9.02743	7.90479	7.93169	8.28797	1.03895	2.89745	2.80518	2.45185	2.71816	0.34074
[truncated: 2,481 more rows]
